# Supplementary material for: Contact-dependent signaling triggers tumor-like proliferation of CCM3 knockout endothelial cells in co-culture with wild-type cells
Source: Cell Mol Life Sci. 2022 Jun 4;79(6):340. doi: 10.1007/s00018-022-04355-6 (PMC9166869; doi:10.1007/s00018-022-04355-6)
Supplement: Supplementary file 2 — Supplementary file2 (XLSX 18 KB) [file 18_2022_4355_MOESM2_ESM.xlsx]

## Sheet: Norm. Spot Intensities Fig.1 d
Human apoptosis antibody array analyses results
	CCM3+/+			CCM3-/-
Protein	I	II	III	I	II	III
CD40	2.10652e+06	647739	951413	1.29288e+06	867925	922617
IGFBP-1	-125764	-313068	-72475.5	-16122.5	-114616	-179704
sTNF-R2	108814	-200023	88068	261511	312045	-5165.67
CD40L	3.37067e+06	2.0573e+06	2.43116e+06	2.91649e+06	1.75864e+06	2.15013e+06
IGFBP-2	1.13908e+06	594579	947187	295420	75043.3	754574
TNF-α	-9590.4	-243975	4079.07	165061	128394	-44008.3
cIAP-2	330888	145964	263321	129549	-147464	124813
IGFBP-3	1.7247e+06	1.10925e+06	1.48893e+06	1.74542e+06	1.00779e+06	1.17962e+06
TNF-β	1.04259e+06	605379	770956	1625041	944275	713770
cytoC	2.22859e+06	1.87657e+06	2.08022e+06	2.74503e+06	1.63413e+06	1.95149e+06
IGFBP-4	538294	357113	511258	906758	379962	427231
TRAILR-1	537272	316340	449973	1.21455e+06	441250	484365
DR6	1.29157e+06	877546	933294	1.31862e+06	530269	801427
IGFBP-5	1.8913e+06	1.5455e+06	1.78635e+06	2.68639e+06	1.66441e+06	1.53716e+06
TRAILR-2	2.13181e+06	1.54042e+06	1.86153e+06	3.47342e+06	1.91503e+06	1.90054e+06
Fas	5.64537e+06	4.71358e+06	4.41594e+06	6.45816e+06	4.2527e+06	4.15354e+06
IGFBP-6	1.39121e+06	1.13784e+06	1176759	3.09461e+06	2.59077e+06	2.42718e+06
TRAILR-3	1.28549e+06	1.07606e+06	1.08112e+06	2.1832e+06	1.36967e+06	1.20537e+06
Bad	2.11008e+06	1.00182e+06	1.22084e+06	2.46078e+06	762822	1.58847e+06
FasL	2.44712e+06	2.2314e+06	2.19394e+06	3.21517e+06	1.80368e+06	2.38885e+06
IGF-1sR	1.49925e+06	1.34745e+06	1.3257e+06	2.57954e+06	1.57752e+06	1.65928e+06
TRAILR-4	1.19779e+06	1.03781e+06	1.01576e+06	2.15561e+06	1.1529e+06	1.0894e+06
Bax	2.59601e+06	1.9209e+06	2.04663e+06	2.70472e+06	1.3424e+06	2.16451e+06
Livin	2.48187e+06	2.02137e+06	2.00018e+06	3.7267e+06	2.39066e+06	2.36715e+06
XIAP	1.27668e+06	1.35943e+06	1.4937e+06	3.15197e+06	1.73266e+06	1.81577e+06
Bcl-2	1.27108e+06	967773	1.14324e+06	1.35722e+06	312909	1.06109e+06
HSP27	1.29473e+06	1.01754e+06	1.24063e+06	1.65714e+06	889973	1.30255e+06
p21	4.61084e+06	3.92059e+06	4.22025e+06	7761479	5.85456e+06	5.66174e+06
Bcl-w	793740	863727	636420	872984	136600	668744
HSP60	4.60156e+06	4.52787e+06	4.25312e+06	6.3835e+06	4.6667e+06	5.47396e+06
p27	1.59127e+06	1.309e+06	1.75637e+06	3.12954e+06	1.66233e+06	2.16232e+06
BID	383670	622757	566929	560868	24248.6	494315
HSP70	2.46232e+06	2.3589e+06	2.35283e+06	3.35807e+06	2374919	2.82418e+06
p53	2.30448e+06	1.91277e+06	2.56227e+06	4.19893e+06	2.34456e+06	2.70833e+06
BIM	7.75755e+06	6.29335e+06	7.05736e+06	8.80212e+06	3.35731e+06	5.75292e+06
HTRA	2.79241e+06	2.72143e+06	2.97647e+06	3.6291e+06	2.9387e+06	3.30463e+06
SMAC	1.86663e+06	1.62198e+06	1.83298e+06	2.89586e+06	2.07589e+06	2.1325e+06
Caspase 3	6.29698e+06	6.21919e+06	6.25444e+06	2.17981e+06	2.28961e+06	2.74779e+06
IGF-I	205816	427836	532610	332324	173226	599957
Survivin	988354	1.14029e+06	1.3554e+06	1.83281e+06	1.23717e+06	1.41266e+06
Caspase 8	1.5076e+06	2.36615e+06	2.11136e+06	1.09505e+06	1.18842e+06	2.41969e+06
IGF-II	446892	893584	1.00658e+06	837393	513877	1.17286e+06
sTNF-R1	263256	547267	956689	800788	845588	1.08325e+06

## Sheet: Multiple t Test apoptosis array
Human apoptosis antibody array analyses results
	Significant?	P value	Mean of Group A	Mean of Group B	Difference	SE of difference	t ratio	df	Adjusted P Value
CD40	No	0.677995	1235225	1027809	207416	463994	0.447	4	0.999996
IGFBP-1	No	0.484859	-170436	-103481	-66955	87084	0.7689	4	0.999987
sTNF-R2	No	0.245372	-1047	189463	-190511	140060	1.36	4	0.999342
CD40L	No	0.542212	2619711	2275089	344623	517934	0.6654	4	0.999996
IGFBP-2	No	0.112656	893615	375012	518602	255906	2.027	4	0.987994
TNF-α	No	0.182107	-83162	83149	-166311	103126	1.613	4	0.998382
cIAP-2	No	0.118037	246724	35633	211091	106309	1.986	4	0.98913
IGFBP-3	No	0.672966	1440960	1310944	130017	285994	0.4546	4	0.999996
TNF-β	No	0.393885	806309	1094362	-288053	301786	0.9545	4	0.999973
cytoC	No	0.895396	2061795	2110216	-48421	345765	0.14	4	0.999996
IGFBP-4	No	0.594786	468888	571317	-102429	177484	0.5771	4	0.999996
TRAILR-1	No	0.342203	434528	713387	-278859	258983	1.077	4	0.999947
DR6	No	0.600177	1034136	883440	150697	265142	0.5684	4	0.999996
IGFBP-5	No	0.589061	1741052	1962653	-221601	377858	0.5865	4	0.999996
TRAILR-2	No	0.346742	1844586	2429663	-585077	549173	1.065	4	0.999947
Fas	No	0.973313	4924960	4954802	-29842	838433	0.03559	4	0.999996
IGFBP-6	No	0.002431	1235267	2704189	-1468921	215740	6.809	4	0.097193
TRAILR-3	No	0.230186	1147555	1586081	-438527	310074	1.414	4	0.999341
Bad	No	0.801878	1444249	1604022	-159774	595942	0.2681	4	0.999996
FasL	No	0.690774	2290821	2469233	-178412	416973	0.4279	4	0.999996
IGF-1sR	No	0.167924	1390802	1938780	-547979	325852	1.682	4	0.997736
TRAILR-4	No	0.33626	1083786	1465971	-382186	350040	1.092	4	0.999947
Bax	No	0.805963	2187848	2070542	117306	447027	0.2624	4	0.999996
Livin	No	0.23764	2167808	2828173	-660366	476006	1.387	4	0.999342
XIAP	No	0.138651	1376603	2233468	-856865	464206	1.846	4	0.994614
Bcl-2	No	0.538504	1127362	910406	216956	322936	0.6718	4	0.999996
HSP27	No	0.698245	1184301	1283219	-98918	237348	0.4168	4	0.999996
p21	No	0.035838	4250560	6425926	-2175366	699255	3.111	4	0.776051
Bcl-w	No	0.421915	764629	559443	205186	229549	0.8939	4	0.999982
HSP60	No	0.107827	4460849	5508053	-1047204	507096	2.065	4	0.986906
p27	No	0.164005	1552213	2318062	-765849	450018	1.702	4	0.997736
BID	No	0.420709	524452	359810	164642	183669	0.8964	4	0.999982
HSP70	No	0.1827	2391349	2852391	-461042	286374	1.61	4	0.998382
p53	No	0.240173	2259837	3083938	-824101	597895	1.378	4	0.999342
BIM	No	0.549363	7036087	5970782	1065306	1631299	0.653	4	0.999996
HTRA	No	0.09702	2830104	3290811	-460707	213410	2.159	4	0.98313
SMAC	No	0.097021	1773863	2368081	-594219	275255	2.159	4	0.98313
Caspase 3	Yes	2.5e-05	6256871	2405734	3851137	175386	21.96	4	0.001094
IGF-I	No	0.903851	388754	368502	20252	157428	0.1286	4	0.999996
Survivin	No	0.181955	1161349	1494214	-332865	206313	1.613	4	0.998382
Caspase 8	No	0.438373	1995038	1567721	427317	496990	0.8598	4	0.999982
IGF-II	No	0.828779	782352	841376	-59024	255713	0.2308	4	0.999996
sTNF-R1	No	0.217713	589071	909876	-320806	219522	1.461	4	0.999192
Statistical significance determined using the Holm-Sidak method, with alpha = 0.05.
Each row was analyzed individually, without assuming a consistent SD.
Number of t tests: 43.
