# Supplementary material for: Contact-dependent signaling triggers tumor-like proliferation of CCM3 knockout endothelial cells in co-culture with wild-type cells
Source: Cell Mol Life Sci. 2022 Jun 4;79(6):340. doi: 10.1007/s00018-022-04355-6 (PMC9166869; doi:10.1007/s00018-022-04355-6)
Supplement: Supplementary file 3 — Supplementary file3 (XLSX 764 KB) [file 18_2022_4355_MOESM3_ESM.xlsx]

## Sheet: NSC59984 CCM3pos. mono-culture
Significantly deregulated genes in NSC59984-treated CCM3_positive CI-huVECs in mono-culture
ID	log2FoldChange	pvalue	padj	WT1-COMP	WT1-DMSO	WT2-COMP	WT2-DMSO	WT3-COMP	WT3-DMSO	Gene.name
ENSG00000198074	5.76455	8.66916e-20	1.54648e-18	90.0869	1.16159	115.535	0	107.566	3.43779	AKR1B10
ENSG00000171658	5.72313	6.73014e-103	1.87646e-100	659.699	9.29271	600.781	12.943	584.346	12.3761	NMRAL2P
ENSG00000100292	5.47539	0	0	25559.3	648.167	32265.7	610.91	31582.8	742.563	HMOX1
ENSG00000232692	5.31632	7.5923e-12	7.04745e-11	53.4891	0	55.6667	3.8829	47.4842	0.687559	AP001596.1
ENSG00000115919	5.03403	1.31363e-12	1.3159e-11	55.3659	0	54.6164	2.5886	48.4533	2.06268	KYNU
ENSG00000156510	4.40262	3.11417e-18	4.9281e-17	76.9492	1.16159	69.3208	2.5886	75.5871	5.50047	HKDC1
ENSG00000138678	4.13401	1.01956e-41	5.00014e-40	196.127	19.747	221.617	5.1772	166.679	8.93826	GPAT3
ENSG00000119922	4.0401	9.34636e-48	5.41226e-46	229.909	20.9086	237.371	9.06011	192.844	11.0009	IFIT2
ENSG00000151632	3.84905	5.7099e-76	8.03442e-74	375.362	32.5245	381.265	20.7088	339.173	23.377	AKR1C2
ENSG00000185745	3.84181	9.99995e-14	1.09418e-12	185.804	20.9086	217.415	15.5316	165.71	4.81291	IFIT1
ENSG00000223361	3.75646	1.33575e-06	6.53169e-06	16.8913	1.16159	25.2076	2.5886	24.2266	1.37512	FTH1P10
ENSG00000120337	3.75214	0	0	6200.04	462.312	5871.26	460.771	6052.78	426.974	TNFSF18
ENSG00000187134	3.68068	5.19039e-23	1.11004e-21	85.3949	12.7775	130.239	2.5886	94.9684	8.2507	AKR1C1
ENSG00000146469	3.62577	9.04862e-08	5.23985e-07	36.5978	3.48477	16.805	2.5886	31.9792	1.37512	VIP
ENSG00000105967	3.60671	9.15299e-106	2.87099e-103	836.119	75.5033	685.856	81.541	881.85	47.4415	TFEC
ENSG00000135114	3.57862	6.63958e-38	2.91445e-36	175.482	20.9086	190.107	7.76581	156.02	14.4387	OASL
ENSG00000187944	3.50793	1.48016e-05	6.07725e-05	26.2753	4.64636	15.7547	0	14.536	0.687559	C2orf66
ENSG00000219507	3.48583	1.02762e-07	5.90754e-07	22.5217	3.48477	43.0629	1.2943	21.3194	2.75023	FTH1P8
ENSG00000184995	3.35865	3.91793e-07	2.08366e-06	39.413	3.48477	15.7547	2.5886	25.1957	2.06268	IFNE
ENSG00000164220	3.34573	6.3997e-75	8.52689e-73	380.993	53.4331	437.982	38.829	495.192	38.5033	F2RL2
ENSG00000248323	3.33783	1.08401e-13	1.18181e-12	47.8587	9.29271	60.9183	2.5886	59.113	4.81291	LUCAT1
ENSG00000231290	3.31146	4.13761e-28	1.16224e-26	108.855	8.13112	140.742	14.2373	150.205	16.5014	APCDD1L-AS1
ENSG00000236393	3.25369	1.56376e-06	7.58013e-06	16.8913	1.16159	30.4592	1.2943	24.2266	4.12535	AC091806.1
ENSG00000146411	3.1997	5.27878e-82	8.63885e-80	432.605	48.7867	419.076	46.5948	460.306	47.4415	SLC2A12
ENSG00000106853	3.14699	0	0	13410.7	1500.77	13198.3	1511.74	12771.3	1437.69	PTGR1
ENSG00000151023	3.14597	5.34517e-10	4.0461e-09	53.4891	5.80795	33.6101	7.76581	37.7936	2.06268	ENKUR
ENSG00000196611	3.14259	7.6896e-261	1.65392e-257	38227.8	4918.17	36392.4	4187.06	44639	4399.69	MMP1
ENSG00000250271	3.1018	5.17761e-05	0.000193195	24.3985	2.32318	16.805	5.1772	12.5979	0	AC068647.2
ENSG00000108602	3.09245	3.52106e-05	0.000135307	11.2609	2.32318	26.2579	0	18.4122	3.43779	ALDH3A1
ENSG00000173805	3.07049	6.44529e-07	3.31083e-06	29.0906	2.32318	30.4592	1.2943	19.3813	4.81291	HAP1
ENSG00000111254	3.02225	6.50122e-07	3.33728e-06	24.3985	2.32318	22.0566	2.5886	31.0101	4.12535	AKAP3
ENSG00000232187	2.97906	6.96823e-06	3.01875e-05	19.7065	1.16159	18.9057	1.2943	27.1338	4.81291	FTH1P7
ENSG00000161570	2.93445	3.28478e-05	0.000126874	15.9529	2.32318	34.6604	0	12.5979	4.81291	NA
ENSG00000117525	2.92298	4.67298e-09	3.18932e-08	30.9674	3.48477	34.6604	3.8829	49.4223	6.87559	F3
ENSG00000158406	2.90469	9.00968e-15	1.08174e-13	81.6413	6.96953	65.1196	3.8829	68.8036	15.1263	HIST1H4H
ENSG00000221955	2.89703	1.93753e-17	2.85994e-16	69.442	10.4543	88.2265	12.943	83.3396	9.62582	SLC12A8
ENSG00000196139	2.88136	2.55501e-192	3.49712e-189	1723.85	242.772	1705.71	220.031	1758.85	239.27	AKR1C3
ENSG00000260844	2.84474	2.35757e-05	9.35324e-05	20.6449	0	19.956	2.5886	19.3813	4.81291	AC055876.4
ENSG00000211445	2.80245	7.62823e-70	8.57094e-68	408.206	63.8874	507.302	62.1265	460.306	69.4434	GPX3
ENSG00000137959	2.77872	2.38342e-14	2.75824e-13	69.442	10.4543	53.5661	11.6487	85.2778	8.93826	IFI44L
ENSG00000181019	2.77802	0	0	28019.8	4213.08	29650.4	4240.13	28545.8	4119.16	NQO1
ENSG00000250461	2.76175	6.95193e-11	5.82785e-10	31.9058	8.13112	69.3208	14.2373	112.412	9.62582	AC122718.1
ENSG00000138646	2.74379	9.42317e-08	5.44209e-07	25.3369	4.64636	43.0629	7.76581	31.9792	3.43779	HERC5
ENSG00000167554	2.74331	1.68801e-20	3.1571e-19	100.409	18.5854	90.3271	15.5316	124.04	13.7512	ZNF610
ENSG00000133321	2.7249	4.17245e-06	1.8786e-05	21.5833	2.32318	19.956	2.5886	32.9482	5.50047	RARRES3
ENSG00000132429	2.71805	1.35009e-43	6.8905e-42	249.616	45.302	246.824	34.9461	238.39	33.0028	POPDC3
ENSG00000131400	2.67563	7.45726e-05	0.000269766	25.3369	0	13.6541	2.5886	19.3813	5.50047	NAPSA
ENSG00000132821	2.67023	5.05554e-15	6.24416e-14	78.826	10.4543	76.673	15.5316	63.9583	9.62582	VSTM2L
ENSG00000163219	2.6523	2.56752e-10	2.02073e-09	41.2898	11.6159	52.5158	6.47151	49.4223	5.50047	ARHGAP25
ENSG00000101210	2.63137	3.74503e-50	2.32997e-48	311.551	63.8874	430.629	55.655	345.956	56.3798	EEF1A2
ENSG00000153363	2.63114	8.53587e-08	4.96393e-07	38.4746	8.13112	29.4088	2.5886	33.9173	5.50047	LINC00467
ENSG00000122176	2.63111	2.98039e-06	1.371e-05	19.7065	5.80795	37.8114	5.1772	23.2576	2.75023	FMOD
ENSG00000048052	2.62964	6.90628e-06	2.99657e-05	27.2138	3.48477	24.1573	2.5886	19.3813	4.81291	HDAC9
ENSG00000108846	2.62892	1.07718e-67	1.13412e-65	483.279	75.5033	594.479	80.2467	561.089	103.821	ABCC3
ENSG00000189058	2.62748	2.8741e-06	1.32697e-05	17.8297	5.80795	29.4088	3.8829	31.9792	3.43779	APOD
ENSG00000108448	2.60081	6.12555e-147	4.39173e-144	1422.62	263.681	1519.81	226.503	1472.98	237.895	TRIM16L
ENSG00000110169	2.58991	4.7181e-08	2.8335e-07	45.0434	9.29271	30.4592	2.5886	34.8864	6.18803	HPX
ENSG00000116774	2.55698	3.03377e-05	0.000117723	14.0761	2.32318	23.1069	2.5886	29.072	5.50047	OLFML3
ENSG00000170962	2.55604	1.23986e-15	1.61064e-14	74.134	17.4238	74.5724	15.5316	106.597	11.6885	PDGFD
ENSG00000135678	2.5495	4.38777e-13	4.57178e-12	87.2717	13.9391	77.7234	3.8829	59.113	17.8765	CPM
ENSG00000167996	2.48459	4.25147e-247	8.00126e-244	77933.6	14473.4	84809.8	14361.6	86807.9	15745.1	FTH1
ENSG00000085465	2.45743	4.74093e-09	3.23277e-08	69.442	9.29271	33.6101	6.47151	43.6079	10.3134	OVGP1
ENSG00000188227	2.41253	2.26048e-05	8.98938e-05	21.5833	5.80795	27.3082	3.8829	19.3813	3.43779	ZNF793
ENSG00000166963	2.39484	3.64768e-28	1.03426e-26	188.619	34.8477	305.642	46.5948	275.215	61.1927	MAP1A
ENSG00000258791	2.39473	1.18623e-31	4.05906e-30	205.511	49.9483	277.283	49.1834	211.256	35.753	LINC00520
ENSG00000201700	2.38778	1.56671e-05	6.38904e-05	20.6449	3.48477	24.1573	5.1772	26.1648	4.81291	SNORD113-3
ENSG00000215267	2.38699	4.25058e-06	1.91149e-05	31.9058	4.64636	26.2579	2.5886	25.1957	7.56314	AKR1C7P
ENSG00000105048	2.3843	2.46959e-51	1.57552e-49	539.583	116.159	498.9	69.8923	423.482	92.8204	TNNT1
ENSG00000180573	2.37887	8.38033e-49	5.08767e-47	451.373	85.9576	380.214	59.5379	461.275	97.6333	HIST1H2AC
ENSG00000169429	2.36966	1.49675e-117	6.43858e-115	4641.35	942.049	5084.58	1118.28	6048.91	994.897	CXCL8
ENSG00000189134	2.36217	1.32281e-07	7.48167e-07	30.9674	3.48477	36.761	10.3544	46.5151	8.2507	NKAPL
ENSG00000156920	2.35805	3.76055e-05	0.000143869	20.6449	4.64636	18.9057	5.1772	26.1648	3.43779	ADGRG4
ENSG00000165072	2.35366	1.95543e-37	8.46006e-36	227.094	54.5947	296.189	53.0664	297.503	52.942	MAMDC2
ENSG00000138435	2.35254	0.00029171	0.000949005	15.0145	5.80795	22.0566	0	16.4741	4.12535	CHRNA1
ENSG00000204396	2.35192	0.000226903	0.000754973	11.2609	1.16159	21.0063	3.8829	25.1957	5.50047	VWA7
ENSG00000230280	2.34636	0.000273187	0.000892795	24.3985	1.16159	15.7547	5.1772	13.5669	4.12535	HNRNPA1P59
ENSG00000267454	2.33414	1.68652e-09	1.21031e-08	53.4891	10.4543	47.2642	5.1772	47.4842	12.3761	ZNF582-AS1
ENSG00000117594	2.32947	3.26555e-27	8.87475e-26	183.927	53.4331	185.906	31.0632	191.875	29.565	HSD11B1
ENSG00000227825	2.3224	7.82708e-09	5.19368e-08	50.6739	12.7775	48.3145	6.47151	37.7936	8.2507	SLC9A7P1
ENSG00000078018	2.31414	5.68779e-38	2.50396e-36	253.369	58.0795	244.724	44.0062	277.153	52.942	MAP2
ENSG00000175356	2.31361	0.000407425	0.00128357	23.4601	4.64636	21.0063	2.5886	8.72159	3.43779	SCUBE2
ENSG00000213626	2.30242	1.77408e-58	1.44381e-56	717.88	138.229	646.994	126.842	523.295	119.635	LBH
ENSG00000180596	2.29256	3.46691e-12	3.3247e-11	61.9347	8.13112	71.4215	22.0031	98.8447	17.189	HIST1H2BC
ENSG00000124635	2.27411	2.21652e-09	1.57192e-08	44.105	12.7775	52.5158	9.06011	50.3914	8.93826	HIST1H2BJ
ENSG00000104783	2.27055	5.19914e-06	2.30298e-05	26.2753	8.13112	26.2579	3.8829	31.9792	5.50047	KCNN4
ENSG00000156042	2.26698	0.000213588	0.000713665	18.7681	2.32318	17.8554	3.8829	18.4122	4.81291	CFAP70
ENSG00000255282	2.2596	7.80777e-09	5.18315e-08	46.9203	5.80795	42.0126	10.3544	52.3295	12.3761	WTAPP1
ENSG00000226608	2.25333	4.30632e-14	4.86027e-13	76.0108	12.7775	82.9749	16.8259	87.2159	20.6268	FTLP3
ENSG00000234975	2.25058	1.14899e-07	6.5577e-07	46.9203	5.80795	38.8617	9.06011	32.9482	9.62582	FTH1P2
ENSG00000197903	2.24269	5.24452e-143	3.29006e-140	2013.82	410.041	1973.54	411.588	2028.25	444.85	HIST1H2BK
ENSG00000178015	2.24178	1.84472e-06	8.83682e-06	24.3985	4.64636	34.6604	5.1772	50.3914	11.6885	GPR150
ENSG00000225556	2.22584	3.39467e-06	1.54926e-05	29.0906	9.29271	37.8114	5.1772	25.1957	5.50047	C2CD4D
ENSG00000172031	2.22095	7.24798e-11	6.04909e-10	52.5507	13.9391	60.9183	16.8259	75.5871	11.0009	EPHX4
ENSG00000263503	2.21835	7.6394e-06	3.28813e-05	23.4601	9.29271	27.3082	7.76581	38.7626	3.43779	MAPK8IP1P2
ENSG00000233396	2.21485	6.93073e-05	0.000251444	30.029	3.48477	12.6038	7.76581	30.041	4.81291	LINC01719
ENSG00000230753	2.21084	2.33117e-09	1.64625e-08	45.9819	12.7775	45.1636	12.943	76.5562	11.0009	ZNF341-AS1
ENSG00000169297	2.20641	1.40354e-05	5.78476e-05	33.7826	4.64636	24.1573	6.47151	22.2885	6.18803	NR0B1
ENSG00000112183	2.19469	8.85605e-08	5.13821e-07	37.5362	11.6159	44.1133	15.5316	54.2677	4.81291	RBM24
ENSG00000167644	2.19342	1.84953e-33	6.79183e-32	274.953	65.049	300.39	51.772	224.823	57.7549	C19orf33
ENSG00000272695	2.17619	1.82336e-07	1.00891e-06	37.5362	10.4543	39.912	5.1772	39.7317	9.62582	GAS6-AS2
ENSG00000121413	2.17132	1.32502e-12	1.3263e-11	73.1956	16.2622	89.2768	14.2373	66.8655	19.2516	ZSCAN18
ENSG00000197409	2.1623	7.97137e-07	4.03418e-06	30.9674	9.29271	36.761	6.47151	36.8245	7.56314	HIST1H3D
ENSG00000248161	2.1477	0.000444135	0.00138732	16.8913	5.80795	14.7044	1.2943	23.2576	4.81291	AC098487.1
ENSG00000119917	2.14574	1.65402e-28	4.77984e-27	211.141	37.1709	221.617	51.772	190.906	50.8793	IFIT3
ENSG00000167642	2.14242	2.5278e-15	3.20628e-14	91.9637	17.4238	113.434	25.886	90.1231	23.377	SPINT2
ENSG00000117586	2.13881	1.40471e-82	2.32409e-80	1234.94	319.437	1380.11	330.047	1596.05	308.714	TNFSF4
ENSG00000164112	2.12423	1.61101e-05	6.55728e-05	32.8442	3.48477	27.3082	5.1772	25.1957	9.62582	TMEM155
ENSG00000110876	2.12372	3.59115e-10	2.77397e-09	60.0579	9.29271	61.9686	18.1202	56.2058	13.7512	SELPLG
ENSG00000254912	2.11752	0.00014601	0.000502246	20.6449	5.80795	25.2076	3.8829	17.4432	4.81291	AC135983.3
ENSG00000168824	2.10812	3.33506e-30	1.05711e-28	230.848	75.5033	330.849	58.2436	340.142	73.5688	NSG1
ENSG00000269964	2.10622	0.000333468	0.00107142	18.7681	5.80795	14.7044	1.2943	27.1338	6.18803	MEI4
ENSG00000007312	2.0987	2.19975e-18	3.51213e-17	130.438	25.555	142.843	25.886	114.35	36.4406	CD79B
ENSG00000101605	2.09846	0.000333162	0.00107067	15.9529	3.48477	18.9057	3.8829	22.2885	5.50047	MYOM1
ENSG00000229808	2.09807	3.64089e-05	0.00013957	29.0906	4.64636	19.956	5.1772	28.1029	7.56314	AL391825.1
ENSG00000204173	2.09367	4.50277e-09	3.08293e-08	41.2898	12.7775	59.868	16.8259	67.8346	11.0009	LRRC37A5P
ENSG00000108370	2.07898	4.65472e-07	2.45126e-06	37.5362	6.96953	43.0629	11.6487	34.8864	8.93826	RGS9
ENSG00000196966	2.0701	8.1723e-07	4.12616e-06	30.9674	10.4543	39.912	10.3544	41.6698	6.87559	NA
ENSG00000138356	2.05624	1.323e-30	4.33023e-29	214.895	58.0795	242.623	51.772	236.452	56.3798	AOX1
ENSG00000069712	2.05608	0.000419267	0.0013184	20.6449	5.80795	12.6038	2.5886	26.1648	5.50047	NA
ENSG00000160013	2.05137	2.33984e-16	3.18811e-15	110.732	25.555	112.384	27.1803	99.8137	25.4397	PTGIR
ENSG00000157613	2.04953	6.88628e-05	0.000249951	16.8913	2.32318	34.6604	6.47151	32.9482	10.3134	CREB3L1
ENSG00000226564	2.04629	8.99604e-06	3.83152e-05	30.9674	6.96953	29.4088	5.1772	30.041	8.93826	FTH1P20
ENSG00000182107	2.04613	0.000664344	0.00200167	16.8913	4.64636	15.7547	7.76581	22.2885	2.06268	TMEM30B
ENSG00000128833	2.04551	2.42487e-08	1.50988e-07	41.2898	12.7775	53.5661	12.943	51.3605	10.3134	MYO5C
ENSG00000141579	2.03863	0.000676146	0.0020356	18.7681	3.48477	16.805	5.1772	16.4741	4.12535	ZNF750
ENSG00000087086	2.02702	3.88344e-198	5.84691e-195	152111	39261.7	163810	37284.9	151898	38237.2	FTL
ENSG00000198774	2.02233	0.00021086	0.000705333	21.5833	8.13112	21.0063	1.2943	23.2576	6.18803	RASSF9
ENSG00000235109	2.02088	2.14627e-71	2.60599e-69	837.996	176.562	791.938	207.088	783.974	209.018	ZSCAN31
ENSG00000251562	2.01341	2.35691e-11	2.07155e-10	15791.5	6270.26	19607.3	5342.88	28008.9	4093.72	MALAT1
ENSG00000153208	2.00591	6.71978e-44	3.45301e-42	502.985	142.875	543.013	125.547	683.191	158.138	MERTK
ENSG00000157111	2.00523	5.41612e-07	2.82358e-06	45.0434	6.96953	40.9623	12.943	34.8864	10.3134	TMEM171
ENSG00000197380	2.00326	1.09321e-08	7.11292e-08	49.7355	15.1007	75.6227	6.47151	63.9583	22.6894	DACT3
ENSG00000114771	1.99962	5.94392e-06	2.60605e-05	33.7826	8.13112	37.8114	12.943	29.072	5.50047	AADAC
ENSG00000183066	1.99182	0.00117103	0.00333794	21.5833	4.64636	14.7044	1.2943	15.505	6.18803	WBP2NL
ENSG00000198768	1.97736	5.95952e-45	3.1483e-43	686.913	191.662	952.636	243.329	992.323	232.395	APCDD1L
ENSG00000129990	1.97665	1.14437e-08	7.42657e-08	48.7971	11.6159	53.5661	19.4145	61.0511	11.6885	SYT5
ENSG00000227695	1.96285	5.95781e-11	5.02807e-10	61.9347	18.5854	81.9246	16.8259	74.618	19.9392	DNMBP-AS1
ENSG00000172183	1.95329	5.8662e-14	6.5569e-13	86.3333	30.2013	113.434	19.4145	119.195	30.9401	ISG20
ENSG00000250337	1.94723	0.00153775	0.00426928	13.1377	6.96953	15.7547	5.1772	22.2885	2.06268	PURPL
ENSG00000204257	1.94321	9.82374e-06	4.157e-05	37.5362	8.13112	34.6604	9.06011	25.1957	8.2507	HLA-DMA
ENSG00000185437	1.94207	3.2738e-07	1.7566e-06	60.0579	8.13112	47.2642	16.8259	34.8864	12.3761	SH3BGR
ENSG00000105605	1.93524	3.22657e-05	0.000124786	27.2138	10.4543	32.5598	5.1772	26.1648	6.87559	CACNG7
ENSG00000137965	1.93472	4.07894e-26	1.04089e-24	216.772	65.049	278.334	75.0695	232.576	53.6296	IFI44
ENSG00000137825	1.93066	0.000887544	0.00259574	20.6449	6.96953	13.6541	1.2943	23.2576	6.18803	ITPKA
ENSG00000184678	1.92855	6.18263e-18	9.51796e-17	135.13	31.3629	129.189	46.5948	154.081	33.6904	HIST2H2BE
ENSG00000125895	1.92656	0.00220796	0.00593307	22.5217	5.80795	13.6541	2.5886	11.6288	4.12535	TMEM74B
ENSG00000158373	1.92371	4.12267e-14	4.66699e-13	118.239	33.6861	92.4278	20.7088	104.659	28.1899	HIST1H2BD
ENSG00000102385	1.92255	0.000368319	0.00117239	28.1522	8.13112	17.8554	2.5886	19.3813	6.18803	DRP2
ENSG00000171224	1.9204	4.62149e-05	0.000173823	26.2753	9.29271	36.761	6.47151	22.2885	6.87559	FAM241B
ENSG00000131480	1.91905	1.19489e-14	1.42003e-13	139.822	32.5245	95.5787	25.886	110.473	32.3153	AOC2
ENSG00000177406	1.91776	5.74717e-09	3.87676e-08	60.0579	13.9391	56.717	14.2373	54.2677	16.5014	AC021054.1
ENSG00000152763	1.915	7.67111e-06	3.29989e-05	30.9674	9.29271	33.6101	5.1772	38.7626	11.6885	WDR78
ENSG00000272913	1.9116	0.000776822	0.00230596	9.38405	3.48477	28.3585	7.76581	28.1029	6.18803	AC009237.14
ENSG00000139508	1.90565	4.76642e-16	6.37329e-15	121.993	34.8477	127.088	28.4746	107.566	31.6277	SLC46A3
ENSG00000134202	1.8921	1.29521e-81	2.09684e-79	1498.63	382.163	1405.32	402.528	1309.21	355.468	GSTM3
ENSG00000204219	1.89172	7.50376e-06	3.23345e-05	32.8442	13.9391	33.6101	11.6487	42.6389	5.50047	TCEA3
ENSG00000087303	1.88498	3.32697e-50	2.07846e-48	1011.6	235.803	1191.06	293.806	1094.07	354.78	NID2
ENSG00000171798	1.8713	0.00169941	0.00467329	15.9529	8.13112	12.6038	2.5886	25.1957	4.12535	KNDC1
ENSG00000224294	1.86698	3.93323e-08	2.38496e-07	52.5507	13.9391	50.4151	18.1202	55.2367	12.3761	PINCR
ENSG00000261064	1.86345	0.000332806	0.00106975	27.2138	9.29271	25.2076	2.5886	17.4432	6.87559	LINC02256
ENSG00000021300	1.85542	0.00141693	0.00395733	18.7681	3.48477	17.8554	5.1772	15.505	5.50047	PLEKHB1
ENSG00000173200	1.85412	0.000461796	0.00143802	16.8913	8.13112	24.1573	5.1772	23.2576	4.81291	PARP15
ENSG00000138449	1.85375	3.8928e-70	4.50846e-68	1003.16	284.589	932.68	276.98	972.942	248.209	SLC40A1
ENSG00000174370	1.85116	0.000113539	0.00039847	18.7681	6.96953	35.7107	10.3544	28.1029	6.18803	C11orf45
ENSG00000257732	1.84426	5.44975e-34	2.04728e-32	341.579	97.5735	318.246	102.25	331.42	80.4444	AC089983.1
ENSG00000163491	1.84128	2.65078e-07	1.43768e-06	60.0579	12.7775	45.1636	14.2373	40.7007	13.7512	NEK10
ENSG00000078487	1.83788	2.69381e-05	0.000105482	30.9674	9.29271	39.912	5.1772	27.1338	11.6885	ZCWPW1
ENSG00000135324	1.83495	3.76108e-05	0.000143869	29.0906	9.29271	27.3082	6.47151	32.9482	8.93826	MRAP2
ENSG00000141198	1.82773	7.23197e-10	5.37436e-09	90.0869	22.0702	76.673	34.9461	74.618	14.4387	TOM1L1
ENSG00000164342	1.81997	1.09691e-06	5.43438e-06	38.4746	11.6159	43.0629	15.5316	47.4842	10.3134	TLR3
ENSG00000012171	1.81274	0.00024233	0.000800993	30.9674	5.80795	29.4088	6.47151	16.4741	8.93826	SEMA3B
ENSG00000137960	1.81071	1.83866e-16	2.53506e-15	125.746	34.8477	127.088	42.7119	150.205	37.8157	GIPC2
ENSG00000151917	1.8037	3.19943e-11	2.77161e-10	79.7644	19.747	78.7737	25.886	96.9065	26.8148	BEND6
ENSG00000133805	1.80263	1.78578e-16	2.46441e-15	142.638	39.494	118.686	41.4176	161.834	40.566	AMPD3
ENSG00000166387	1.7984	0.00368299	0.00938259	16.8913	9.29271	14.7044	1.2943	16.4741	3.43779	PPFIBP2
ENSG00000102387	1.7956	3.30346e-06	1.51084e-05	43.1666	18.5854	39.912	11.6487	42.6389	7.56314	TAF7L
ENSG00000167641	1.79557	5.80887e-05	0.000214359	36.5978	17.4238	29.4088	7.76581	32.9482	4.81291	PPP1R14A
ENSG00000123096	1.79355	0.000809398	0.00239463	24.3985	6.96953	19.956	5.1772	16.4741	5.50047	SSPN
ENSG00000158296	1.79031	0.000472001	0.00146706	21.5833	5.80795	24.1573	5.1772	20.3504	7.56314	SLC13A3
ENSG00000165272	1.78963	1.9899e-07	1.09583e-06	42.2282	16.2622	55.6667	14.2373	54.2677	13.7512	AQP3
ENSG00000198150	1.78915	0.00347945	0.00889868	20.6449	3.48477	21.0063	0	15.505	11.0009	NA
ENSG00000261613	1.77493	0.00553504	0.0133652	15.0145	2.32318	21.0063	1.2943	12.5979	8.93826	AC093525.6
ENSG00000237276	1.7732	7.75876e-06	3.33379e-05	30.9674	12.7775	47.2642	6.47151	41.6698	14.4387	ANO7L1
ENSG00000104361	1.76493	9.35855e-22	1.86873e-20	185.804	62.7258	197.459	49.1834	213.194	61.8803	NIPAL2
ENSG00000246228	1.76258	0.00174226	0.00478239	15.0145	3.48477	24.1573	6.47151	16.4741	6.18803	CASC8
ENSG00000184719	1.75921	2.35746e-09	1.66404e-08	71.3188	34.8477	93.4781	15.5316	71.7108	19.9392	RNLS
ENSG00000063660	1.7542	1.01758e-50	6.43726e-49	4785.87	1383.45	6309.25	1661.88	5744.62	1938.23	GPC1
ENSG00000269290	1.75238	0.00243664	0.00648224	15.0145	2.32318	16.805	9.06011	21.3194	4.81291	NA
ENSG00000105290	1.7515	2.24963e-35	8.96044e-34	393.192	126.613	497.85	129.43	480.656	147.825	APLP1
ENSG00000173156	1.75046	3.75865e-20	6.88445e-19	191.435	72.0185	212.164	45.3005	182.184	56.3798	RHOD
ENSG00000079385	1.75028	1.21133e-11	1.10065e-10	109.793	26.7166	140.742	24.5917	120.164	53.6296	CEACAM1
ENSG00000204947	1.7488	2.33242e-11	2.05122e-10	91.9637	20.9086	85.0756	25.886	97.8756	33.0028	ZNF425
ENSG00000204482	1.74081	9.68962e-05	0.000344479	28.1522	13.9391	29.4088	3.8829	32.9482	8.93826	LST1
ENSG00000225269	1.74055	2.0505e-12	2.01385e-11	157.652	39.494	105.032	33.6518	97.8756	35.0655	LINC00705
ENSG00000140961	1.73753	2.93346e-42	1.45763e-40	805.152	248.58	1092.33	286.041	835.334	283.274	OSGIN1
ENSG00000130203	1.73736	1.52357e-09	1.09598e-08	87.2717	31.3629	68.2705	12.943	89.154	27.5023	APOE
ENSG00000227502	1.73696	0.00409161	0.0103067	15.0145	6.96953	13.6541	5.1772	18.4122	2.75023	LINC01268
ENSG00000166670	1.73639	3.29332e-65	3.26212e-63	1521.15	485.544	1435.78	428.414	1734.63	490.229	MMP10
ENSG00000204086	1.73592	0.00342073	0.00876042	15.0145	6.96953	19.956	1.2943	15.505	6.18803	RPA4
ENSG00000112186	1.73293	7.24448e-17	1.02802e-15	142.638	47.6252	142.843	51.772	175.401	41.2535	CAP2
ENSG00000171533	1.73264	0.000400649	0.00126408	17.8297	8.13112	50.4151	14.2373	23.2576	6.18803	MAP6
ENSG00000272084	1.72873	0.00202849	0.00549002	18.7681	13.9391	34.6604	3.8829	14.536	3.43779	AL137127.1
ENSG00000156966	1.72725	0.00306203	0.00794312	12.1993	3.48477	21.0063	3.8829	19.3813	7.56314	B3GNT7
ENSG00000198535	1.72233	0.00362238	0.00924538	15.0145	3.48477	13.6541	7.76581	20.3504	4.12535	C2CD4A
ENSG00000248187	1.71272	4.73625e-35	1.85701e-33	441.05	171.915	544.063	155.316	599.852	156.763	AC078850.1
ENSG00000227953	1.71056	0.00366688	0.0093499	19.7065	6.96953	15.7547	5.1772	13.5669	3.43779	LINC01341
ENSG00000269834	1.70735	1.08107e-10	8.84116e-10	86.3333	20.9086	99.78	29.7689	78.4943	29.565	ZNF528-AS1
ENSG00000120885	1.70647	2.03856e-56	1.53463e-54	4329.8	1292.85	4953.29	1431.5	5323.08	1740.9	CLU
ENSG00000164463	1.70536	3.12613e-23	6.8016e-22	220.525	68.5338	233.17	82.8353	277.153	73.5688	CREBRF
ENSG00000197140	1.7022	0.000529686	0.00162954	35.6594	16.2622	26.2579	5.1772	20.3504	4.81291	ADAM32
ENSG00000248905	1.69514	0.000964969	0.00280637	17.8297	6.96953	24.1573	6.47151	21.3194	6.18803	FMN1
ENSG00000121966	1.68951	3.92562e-43	1.97672e-41	552.721	163.784	561.919	198.028	625.047	178.765	CXCR4
ENSG00000139173	1.68927	4.03365e-07	2.14066e-06	48.7971	17.4238	52.5158	25.886	73.649	13.0636	TMEM117
ENSG00000136160	1.68626	1.00112e-05	4.23393e-05	46.9203	12.7775	35.7107	20.7088	44.577	8.2507	EDNRB
ENSG00000074211	1.68521	0.00381838	0.0096898	16.8913	3.48477	22.0566	9.06011	12.5979	4.12535	PPP2R2C
ENSG00000197568	1.67745	1.37266e-05	5.67122e-05	30.029	11.6159	54.6164	19.4145	43.6079	10.3134	HHLA3
ENSG00000117595	1.67601	4.36393e-18	6.80864e-17	157.652	48.7867	204.812	64.7151	189.937	59.13	IRF6
ENSG00000093072	1.67242	1.46758e-08	9.4145e-08	64.75	27.8781	84.0252	23.2974	63.9583	17.189	ADA2
ENSG00000163154	1.67018	0.000677524	0.00203935	25.3369	6.96953	24.1573	2.5886	26.1648	12.3761	TNFAIP8L2
ENSG00000203722	1.67009	5.79824e-06	2.54737e-05	43.1666	6.96953	50.4151	15.5316	41.6698	18.5641	RAET1G
ENSG00000226711	1.66465	6.91497e-06	2.99948e-05	41.2898	12.7775	35.7107	10.3544	52.3295	16.5014	FAM66C
ENSG00000167968	1.66417	0.00982274	0.0221925	17.8297	0	11.5535	5.1772	16.4741	8.2507	DNASE1L2
ENSG00000167555	1.66407	1.48925e-26	3.89951e-25	285.275	87.1192	268.881	78.9524	288.782	96.9458	ZNF528
ENSG00000230266	1.6593	4.06752e-23	8.77371e-22	358.471	96.4119	307.742	85.4239	250.988	105.884	XXYLT1-AS2
ENSG00000271721	1.65867	0.00167136	0.00460491	21.5833	5.80795	13.6541	9.06011	27.1338	5.50047	NA
ENSG00000261597	1.65453	0.00583776	0.0140114	25.3369	3.48477	9.45284	5.1772	15.505	6.87559	NA
ENSG00000156587	1.65434	7.01671e-34	2.61494e-32	400.699	146.36	419.076	129.43	403.131	116.197	UBE2L6
ENSG00000161281	1.65014	2.37668e-11	2.0877e-10	97.5941	36.0093	110.283	22.0031	97.8756	37.1282	COX7A1
ENSG00000023909	1.64998	5.5579e-87	1.00819e-84	4312.91	1484.51	5121.34	1516.92	4816.26	1537.38	GCLM
ENSG00000196502	1.64444	2.09937e-11	1.85494e-10	91.9637	32.5245	117.635	32.3575	92.0612	31.6277	SULT1A1
ENSG00000128342	1.64054	6.56116e-06	2.86084e-05	48.7971	19.747	48.3145	14.2373	36.8245	10.3134	LIF
ENSG00000107738	1.63943	2.27e-28	6.52234e-27	373.485	110.351	462.139	152.728	467.09	152.638	VSIR
ENSG00000259174	1.63885	0.0027145	0.00714376	21.5833	4.64636	16.805	7.76581	16.4741	5.50047	NA
ENSG00000073150	1.63393	2.46476e-25	5.95656e-24	288.09	92.9271	380.214	110.016	342.08	119.635	PANX2
ENSG00000197852	1.63336	3.76257e-35	1.47909e-33	626.855	210.248	748.875	192.851	742.304	270.898	FAM212B
ENSG00000250067	1.62824	1.63408e-07	9.08993e-07	59.1195	17.4238	52.5158	19.4145	62.0202	19.2516	YJEFN3
ENSG00000141574	1.62328	7.46502e-08	4.36988e-07	58.1811	19.747	65.1196	18.1202	61.0511	21.3143	SECTM1
ENSG00000273389	1.61051	0.00329652	0.00847983	24.3985	2.32318	15.7547	7.76581	17.4432	8.2507	NA
ENSG00000223745	1.60949	2.55431e-10	2.01139e-09	116.362	34.8477	75.6227	33.6518	103.69	29.565	CCDC18-AS1
ENSG00000234614	1.60877	1.0077e-05	4.25698e-05	46.9203	12.7775	47.2642	20.7088	36.8245	11.0009	AL450992.2
ENSG00000119608	1.60865	0.000995745	0.00288473	43.1666	6.96953	19.956	11.6487	17.4432	8.2507	PROX2
ENSG00000091879	1.60771	1.84384e-41	9.01325e-40	1409.48	414.687	1008.3	416.765	1288.86	387.783	ANGPT2
ENSG00000196407	1.60764	2.03621e-05	8.14485e-05	37.5362	18.5854	43.0629	9.06011	38.7626	11.6885	THEM5
ENSG00000114923	1.60185	5.99507e-09	4.03134e-08	63.8116	24.3934	81.9246	27.1803	97.8756	28.1899	SLC4A3
ENSG00000162772	1.6008	5.41894e-39	2.43545e-37	680.344	264.842	767.781	262.743	908.983	250.959	ATF3
ENSG00000125966	1.5961	1.24892e-19	2.2122e-18	209.264	60.4026	242.623	81.541	202.535	74.2563	MMP24
ENSG00000172927	1.59523	1.43018e-16	1.98459e-15	178.297	62.7258	184.856	44.0062	160.865	63.9429	MYEOV
ENSG00000119632	1.58957	1.61242e-34	6.19301e-33	563.043	213.732	598.68	160.493	502.945	178.765	IFI27L2
ENSG00000161298	1.58759	7.45173e-06	3.21287e-05	41.2898	13.9391	44.1133	11.6487	46.5151	17.189	ZNF382
ENSG00000110031	1.58695	3.51799e-47	2.00632e-45	1020.98	311.306	999.9	318.398	1087.29	396.034	LPXN
ENSG00000204390	1.58401	2.46408e-05	9.72468e-05	38.4746	19.747	45.1636	7.76581	38.7626	13.0636	HSPA1L
ENSG00000172086	1.58062	2.28255e-36	9.51968e-35	565.858	198.632	590.277	218.737	560.12	163.639	KRCC1
ENSG00000156049	1.5782	1.37463e-06	6.71309e-06	60.0579	22.0702	49.3648	12.943	49.4223	17.8765	GNA14
ENSG00000162639	1.57817	8.14994e-07	4.11763e-06	59.1195	18.5854	59.868	16.8259	45.5461	19.2516	HENMT1
ENSG00000204540	1.57714	6.23057e-06	2.72379e-05	43.1666	12.7775	45.1636	19.4145	46.5151	13.7512	PSORS1C1
ENSG00000177106	1.57662	1.24238e-07	7.05592e-07	53.4891	22.0702	88.2265	22.0031	65.8965	24.7521	EPS8L2
ENSG00000108679	1.5761	0.0002452	0.000809057	30.9674	9.29271	26.2579	14.2373	31.9792	7.56314	LGALS3BP
ENSG00000111335	1.57484	0.00107116	0.00308303	20.6449	8.13112	23.1069	6.47151	25.1957	8.2507	OAS2
ENSG00000157551	1.57201	0.00228828	0.00612703	14.0761	8.13112	18.9057	9.06011	34.8864	6.18803	KCNJ15
ENSG00000179772	1.56369	0.00399902	0.010098	16.8913	4.64636	30.4592	7.76581	12.5979	7.56314	FOXS1
ENSG00000253210	1.5627	0.000330572	0.00106348	28.1522	13.9391	27.3082	6.47151	31.0101	8.93826	AC040970.1
ENSG00000119703	1.55856	1.64185e-05	6.6666e-05	55.3659	18.5854	36.761	9.06011	42.6389	17.189	ZC2HC1C
ENSG00000132849	1.55599	6.65977e-09	4.4584e-08	80.7028	38.3324	84.0252	27.1803	84.3087	21.3143	PATJ
ENSG00000224034	1.55512	0.00112107	0.00320768	28.1522	4.64636	21.0063	9.06011	23.2576	10.3134	LINC02561
ENSG00000244242	1.55506	0.00242734	0.00646031	14.0761	5.80795	23.1069	9.06011	26.1648	6.87559	IFITM10
ENSG00000207181	1.55476	0.000647519	0.00195607	22.5217	10.4543	25.2076	11.6487	31.9792	6.18803	SNORA14B
ENSG00000099256	1.554	9.07944e-19	1.50073e-17	204.572	76.6649	188.006	64.7151	214.163	66.0056	PRTFDC1
ENSG00000101306	1.55255	2.28839e-19	3.99699e-18	199.88	77.8265	217.415	62.1265	224.823	77.0066	MYLK2
ENSG00000133460	1.54956	9.73219e-19	1.60666e-17	188.619	69.6953	195.359	68.598	212.225	66.0056	SLC2A11
ENSG00000138311	1.54863	5.207e-06	2.30578e-05	45.9819	22.0702	55.6667	9.06011	49.4223	19.2516	ZNF365
ENSG00000154277	1.54698	1.51033e-99	3.85416e-97	21780.4	7262.26	21563	7403.4	19617.8	6887.27	UCHL1
ENSG00000196263	1.54674	6.54742e-05	0.000238803	64.75	18.5854	36.761	16.8259	30.041	11.0009	ZNF471
ENSG00000127990	1.54444	4.2779e-10	3.27609e-09	90.0869	36.0093	91.3775	40.1233	116.288	28.1899	SGCE
ENSG00000176933	1.54357	0.0118986	0.0261335	15.9529	4.64636	7.35221	6.47151	22.2885	4.81291	TOB2P1
ENSG00000272216	1.54238	2.6918e-05	0.000105458	30.9674	16.2622	48.3145	22.0031	63.9583	12.3761	NA
ENSG00000204248	1.5423	0.00230875	0.00617526	22.5217	5.80795	15.7547	12.943	29.072	5.50047	COL11A2
ENSG00000169169	1.54215	2.73164e-28	7.8041e-27	356.594	139.391	421.177	135.902	455.461	146.45	CPT1C
ENSG00000164037	1.53775	0.000202996	0.000680996	30.9674	11.6159	39.912	10.3544	25.1957	11.0009	SLC9B1
ENSG00000118804	1.53739	0.00251223	0.00666388	20.6449	11.6159	17.8554	2.5886	28.1029	8.2507	STBD1
ENSG00000171649	1.53618	0.00636386	0.0151294	20.6449	3.48477	23.1069	12.943	12.5979	4.12535	ZIK1
ENSG00000081148	1.53561	0.00156247	0.00433234	40.3514	13.9391	16.805	2.5886	27.1338	11.6885	IMPG2
ENSG00000230400	1.53537	0.00793649	0.0183834	13.1377	4.64636	24.1573	5.1772	12.5979	6.87559	LINC01747
ENSG00000176771	1.53343	0.000256098	0.000841315	30.029	6.96953	31.5095	23.2974	49.4223	9.62582	NCKAP5
ENSG00000254837	1.53327	0.000193672	0.000652333	41.2898	13.9391	33.6101	7.76581	25.1957	12.3761	AP001372.2
ENSG00000109072	1.53242	0.00429397	0.0107408	18.7681	8.13112	24.1573	5.1772	13.5669	6.18803	VTN
ENSG00000133433	1.53084	0.00856689	0.0196741	12.1993	4.64636	17.8554	2.5886	20.3504	8.93826	GSTT2B
ENSG00000196632	1.52853	0.000680318	0.00204653	22.5217	10.4543	24.1573	6.47151	35.8554	11.0009	WNK3
ENSG00000266865	1.52594	1.97934e-06	9.42175e-06	60.0579	18.5854	50.4151	12.943	55.2367	24.0646	AC138207.8
ENSG00000185267	1.52069	0.000564694	0.0017277	23.4601	15.1007	36.761	6.47151	27.1338	8.93826	CDNF
ENSG00000178175	1.51927	0.000736324	0.0021944	30.9674	11.6159	21.0063	6.47151	28.1029	9.62582	ZNF366
ENSG00000100439	1.51499	9.02451e-59	7.51902e-57	1805.49	631.905	1995.6	661.388	2038.91	742.563	ABHD4
ENSG00000262370	1.51403	4.74935e-05	0.00017832	42.2282	13.9391	45.1636	7.76581	37.7936	19.9392	AC108134.3
ENSG00000205085	1.51228	0.0023837	0.00635315	25.3369	5.80795	19.956	9.06011	18.4122	7.56314	FAM71F2
ENSG00000254429	1.51044	6.32762e-36	2.58882e-34	620.286	234.641	759.378	232.974	741.335	271.586	AP001972.1
ENSG00000104081	1.50967	1.89634e-09	1.35314e-08	92.9021	26.7166	86.1259	29.7689	106.597	41.2535	BMF
ENSG00000231298	1.50852	6.63385e-59	5.61119e-57	2063.55	650.49	1715.17	667.859	1848.01	660.056	LINC00704
ENSG00000135299	1.50426	0.000289866	0.000944023	31.9058	11.6159	26.2579	10.3544	32.9482	10.3134	ANKRD6
ENSG00000143819	1.50333	2.40458e-54	1.69969e-52	1546.49	578.471	1842.25	597.967	1788.89	644.93	EPHX1
ENSG00000115594	1.49815	5.18406e-27	1.38881e-25	372.547	162.622	385.466	129.43	419.605	127.198	IL1R1
ENSG00000181016	1.49495	0.00511826	0.0124766	15.9529	9.29271	16.805	7.76581	24.2266	4.12535	LSMEM1
ENSG00000228991	1.49385	0.000989789	0.00287023	18.7681	5.80795	30.4592	10.3544	35.8554	13.0636	NA
ENSG00000171817	1.49052	0.0122764	0.0268615	10.3225	6.96953	13.6541	3.8829	22.2885	5.50047	ZNF540
ENSG00000197128	1.48926	2.22523e-12	2.17271e-11	121.993	49.9483	137.591	46.5948	174.432	56.3798	ZNF772
ENSG00000233184	1.4889	6.63515e-13	6.80477e-12	135.13	41.8172	152.296	68.598	154.081	48.8167	AC093157.1
ENSG00000171174	1.48765	4.24294e-08	2.56656e-07	68.5036	25.555	70.3711	27.1803	84.3087	26.8148	RBKS
ENSG00000221926	1.48593	1.08756e-57	8.66368e-56	1425.44	477.413	1527.16	546.195	1468.13	551.422	TRIM16
ENSG00000091490	1.48552	6.55756e-101	1.7951e-98	8316.15	3002.71	7936.18	2913.47	8507.43	2926.94	SEL1L3
ENSG00000109667	1.48462	0.00129638	0.00364897	30.029	6.96953	27.3082	10.3544	18.4122	9.62582	SLC2A9
ENSG00000162777	1.48403	0.00465979	0.0115315	16.8913	11.6159	17.8554	2.5886	27.1338	7.56314	DENND2D
ENSG00000063180	1.48346	1.42939e-08	9.18124e-08	83.5181	22.0702	87.1762	36.2404	76.5562	30.2526	CA11
ENSG00000235027	1.4824	0.000512012	0.00157871	28.1522	5.80795	29.4088	16.8259	32.9482	10.3134	AC068580.3
ENSG00000169026	1.48219	0.00124991	0.00353867	26.2753	6.96953	28.3585	9.06011	20.3504	10.3134	SLC49A3
ENSG00000122986	1.48206	0.000186976	0.000631758	42.2282	15.1007	40.9623	5.1772	31.0101	18.5641	HVCN1
ENSG00000228436	1.48204	0.0028802	0.00752888	28.1522	8.13112	17.8554	6.47151	18.4122	8.2507	AL139260.1
ENSG00000124762	1.47946	1.72588e-89	3.37466e-87	23381.3	8493.54	25648.7	8744.3	25302.3	9411.3	CDKN1A
ENSG00000159239	1.47642	0.0161538	0.0342697	15.0145	2.32318	19.956	3.8829	10.6597	8.93826	AC005041.1
ENSG00000184368	1.47367	1.83449e-07	1.01432e-06	86.3333	24.3934	80.8743	24.5917	56.2058	30.2526	MAP7D2
ENSG00000213366	1.47245	6.13546e-16	8.1676e-15	184.866	83.6344	230.019	62.1265	185.092	70.131	GSTM2
ENSG00000146147	1.47095	0.000445214	0.00139022	30.9674	6.96953	26.2579	14.2373	33.9173	11.6885	MLIP
ENSG00000065621	1.47049	6.98344e-09	4.66265e-08	92.9021	36.0093	99.78	36.2404	76.5562	26.8148	GSTO2
ENSG00000251580	1.46981	0.00163388	0.00451122	30.9674	11.6159	22.0566	5.1772	21.3194	9.62582	LINC02482
ENSG00000179630	1.46814	1.59555e-35	6.38897e-34	573.366	197.47	540.913	214.854	535.893	187.703	LACC1
ENSG00000115828	1.46806	1.88261e-18	3.02503e-17	247.739	95.2503	257.327	75.0695	208.349	86.6324	QPCT
ENSG00000244694	1.4679	6.81234e-20	1.22541e-18	260.877	105.705	234.22	88.0125	264.555	83.1946	PTCHD4
ENSG00000267213	1.46722	0.0017745	0.00486103	29.0906	9.29271	21.0063	6.47151	21.3194	9.62582	AC007773.1
ENSG00000160838	1.46402	0.000190378	0.000642098	31.9058	10.4543	31.5095	12.943	37.7936	13.0636	LRRC71
ENSG00000154589	1.45993	4.73198e-11	4.03652e-10	109.793	45.302	111.333	45.3005	123.071	36.4406	LY96
ENSG00000261118	1.45967	0.00421484	0.0105676	19.7065	3.48477	27.3082	10.3544	16.4741	8.93826	AC092123.1
ENSG00000135338	1.45671	2.46677e-14	2.84596e-13	217.71	67.3722	159.648	58.2436	172.494	72.8812	LCA5
ENSG00000157343	1.45345	0.0148417	0.031777	10.3225	2.32318	15.7547	6.47151	20.3504	7.56314	ARMC12
ENSG00000023839	1.45319	1.29331e-05	5.3642e-05	54.4275	18.5854	37.8114	23.2974	62.0202	15.8138	ABCC2
ENSG00000118473	1.45174	3.86311e-11	3.31791e-10	115.424	42.9788	115.535	51.772	123.071	37.1282	SGIP1
ENSG00000232018	1.44656	7.18133e-09	4.78796e-08	98.5325	36.0093	81.9246	27.1803	85.2778	33.6904	NA
ENSG00000271417	1.44493	4.06032e-11	3.4754e-10	122.931	44.1404	136.541	45.3005	103.69	44.0037	NA
ENSG00000153029	1.44425	0.000202961	0.000680996	47.8587	13.9391	54.6164	16.8259	22.2885	15.1263	MR1
ENSG00000143369	1.44305	7.62815e-17	1.0784e-15	188.619	85.9576	253.126	85.4239	250.019	83.1946	ECM1
ENSG00000101017	1.44023	1.60156e-14	1.88531e-13	152.96	65.049	178.554	69.8923	186.061	57.7549	CD40
ENSG00000246090	1.44019	0.0212222	0.043431	19.7065	11.6159	13.6541	3.8829	11.6288	2.06268	AP002026.1
ENSG00000198794	1.43946	7.63402e-12	7.08181e-11	146.391	82.4728	169.101	50.4777	162.803	46.0664	SCAMP5
ENSG00000163739	1.43749	6.17072e-27	1.64145e-25	784.507	367.062	1077.62	380.525	1214.24	387.095	CXCL1
ENSG00000152433	1.43642	3.8814e-05	0.00014817	36.5978	12.7775	71.4215	19.4145	48.4533	24.0646	ZNF547
ENSG00000170891	1.43579	7.41667e-47	4.21379e-45	1006.91	393.779	1072.37	412.882	1175.48	397.409	CYTL1
ENSG00000133169	1.43577	0.00632377	0.0150459	15.0145	9.29271	28.3585	6.47151	15.505	6.18803	BEX1
ENSG00000147174	1.43386	1.79988e-07	9.96287e-07	84.4565	25.555	79.824	36.2404	62.9893	24.0646	GCNA
ENSG00000205181	1.4327	0.0114034	0.0251966	15.0145	5.80795	19.956	3.8829	13.5669	7.56314	LINC00654
ENSG00000132000	1.43265	0.000484665	0.00150353	21.5833	12.7775	39.912	12.943	36.8245	11.0009	PODNL1
ENSG00000137501	1.43201	7.13443e-05	0.00025846	38.4746	17.4238	35.7107	12.943	46.5151	14.4387	SYTL2
ENSG00000143178	1.43048	1.04263e-05	4.39345e-05	57.2427	16.2622	57.7674	14.2373	48.4533	27.5023	TBX19
ENSG00000230071	1.42957	0.00914363	0.0208301	15.9529	1.16159	19.956	10.3544	20.3504	8.93826	RPL4P6
ENSG00000092068	1.42597	6.13355e-09	4.11711e-08	87.2717	31.3629	89.2768	29.7689	95.9375	38.5033	SLC7A8
ENSG00000248712	1.42553	3.80573e-06	1.72484e-05	51.6123	20.9086	55.6667	18.1202	56.2058	21.3143	CCDC153
ENSG00000179163	1.42541	1.09414e-14	1.30534e-13	191.435	58.0795	220.566	75.0695	174.432	82.507	FUCA1
ENSG00000233822	1.42445	1.31368e-05	5.44421e-05	67.5652	13.9391	54.6164	25.886	41.6698	21.3143	HIST1H2BN
ENSG00000186301	1.4225	0.000229051	0.000760944	34.721	15.1007	33.6101	11.6487	33.9173	11.6885	MST1P2
ENSG00000153531	1.42248	0.000158129	0.000540231	40.3514	18.5854	37.8114	15.5316	34.8864	9.62582	ADPRHL1
ENSG00000067798	1.42214	3.69972e-36	1.5303e-34	707.558	247.418	635.441	230.386	682.222	272.961	NAV3
ENSG00000073737	1.42121	5.08347e-12	4.80155e-11	123.869	52.2715	136.541	56.9493	148.267	45.3789	DHRS9
ENSG00000170965	1.42106	0.0102484	0.0229989	15.9529	5.80795	18.9057	3.8829	15.505	8.2507	PLAC1
ENSG00000240207	1.42092	0.0151258	0.0323072	17.8297	5.80795	14.7044	5.1772	11.6288	5.50047	AC080013.1
ENSG00000102174	1.41575	8.81341e-08	5.11861e-07	90.0869	31.3629	78.7737	40.1233	76.5562	23.377	PHEX
ENSG00000112981	1.41252	0.00212587	0.00573091	32.8442	15.1007	29.4088	12.943	20.3504	4.81291	NME5
ENSG00000196208	1.40937	0.00773515	0.0179723	24.3985	3.48477	18.9057	6.47151	15.505	11.0009	GREB1
ENSG00000151651	1.40847	0.00413645	0.0103953	21.5833	8.13112	29.4088	5.1772	16.4741	11.0009	ADAM8
ENSG00000072952	1.40791	0.000103851	0.000367211	30.9674	16.2622	55.6667	11.6487	46.5151	20.6268	MRVI1
ENSG00000232434	1.40757	4.71127e-06	2.09675e-05	53.4891	17.4238	58.8177	20.7088	53.2986	23.377	AJM1
ENSG00000180921	1.40648	1.23795e-05	5.14734e-05	44.105	19.747	90.3271	27.1803	54.2677	24.0646	FAM83H
ENSG00000185261	1.40643	0.00168874	0.00464991	25.3369	5.80795	28.3585	10.3544	24.2266	12.3761	KIAA0825
ENSG00000117289	1.40632	1.35618e-51	8.80112e-50	2223.08	823.567	2086.98	720.926	2198.81	901.389	NA
ENSG00000133958	1.40549	0.00265178	0.00699707	24.3985	6.96953	22.0566	9.06011	22.2885	9.62582	UNC79
ENSG00000176593	1.40363	6.2364e-06	2.72555e-05	58.1811	22.0702	52.5158	23.2974	51.3605	17.189	AC008969.1
ENSG00000124140	1.39725	0.00427238	0.0106941	27.2138	4.64636	19.956	15.5316	21.3194	6.87559	SLC12A5
ENSG00000112852	1.39644	0.0230288	0.0466965	8.44565	3.48477	18.9057	3.8829	16.4741	8.2507	PCDHB2
ENSG00000235904	1.39532	0.0194638	0.0403146	18.7681	4.64636	27.3082	9.06011	5.81439	6.18803	RBMS3-AS3
ENSG00000091844	1.39529	8.23358e-07	4.15292e-06	86.3333	23.2318	53.5661	29.7689	84.3087	31.6277	RGS17
ENSG00000159388	1.38993	5.10293e-41	2.47041e-39	2247.48	822.405	2340.1	797.29	2446.89	1051.96	BTG2
ENSG00000244459	1.38867	2.73557e-07	1.47994e-06	73.1956	18.5854	81.9246	34.9461	82.3706	35.753	AC147067.1
ENSG00000164530	1.38648	3.14599e-06	1.4432e-05	57.2427	25.555	73.5221	15.5316	62.0202	30.2526	PI16
ENSG00000233895	1.38633	0.0149812	0.032053	25.3369	6.96953	8.40252	10.3544	19.3813	4.12535	AL121761.1
ENSG00000104154	1.38613	1.98532e-16	2.71736e-15	205.511	73.1801	197.459	84.1296	224.823	82.507	SLC30A4
ENSG00000177191	1.38612	0.000357534	0.00114073	30.9674	13.9391	50.4151	11.6487	29.072	15.8138	B3GNT8
ENSG00000257556	1.38454	0.0132664	0.0287767	21.5833	5.80795	12.6038	7.76581	14.536	5.50047	LINC02298
ENSG00000143850	1.38327	5.51057e-10	4.16084e-09	109.793	52.2715	196.409	59.5379	172.494	69.4434	PLEKHA6
ENSG00000151012	1.38172	3.0034e-67	3.09721e-65	8352.74	2948.11	7774.44	3407.9	8147.9	2967.5	SLC7A11
ENSG00000128872	1.38129	3.12515e-12	3.01617e-11	221.464	74.3417	145.994	80.2467	182.184	59.8176	TMOD2
ENSG00000130224	1.37919	6.6331e-11	5.58233e-10	116.362	47.6252	117.635	45.3005	131.793	47.4415	LRCH2
ENSG00000026103	1.3778	2.31403e-27	6.32306e-26	468.264	202.117	452.686	181.202	543.646	181.515	FAS
ENSG00000049130	1.3759	7.01917e-37	2.97692e-35	816.413	300.852	797.19	358.521	910.922	316.277	KITLG
ENSG00000153714	1.37562	9.39218e-09	6.17505e-08	82.5797	40.6556	105.032	34.9461	98.8447	35.0655	LURAP1L
ENSG00000205413	1.37312	9.04824e-17	1.27318e-15	289.029	91.7655	255.227	95.7783	304.287	134.074	SAMD9
ENSG00000261572	1.37088	0.000306142	0.000991243	38.4746	11.6159	27.3082	16.8259	44.577	14.4387	AC097639.1
ENSG00000188921	1.36953	1.28072e-12	1.28379e-11	171.728	98.7351	195.359	54.3607	216.102	72.1937	HACD4
ENSG00000110002	1.36766	2.73015e-17	3.97921e-16	215.833	97.5735	234.22	81.541	246.143	90.0702	VWA5A
ENSG00000088367	1.36522	5.79617e-31	1.92643e-29	586.503	204.44	594.479	235.563	628.923	257.834	EPB41L1
ENSG00000187837	1.36299	5.72139e-18	8.835e-17	260.877	98.7351	272.032	86.7182	238.39	110.697	HIST1H1C
ENSG00000154263	1.36153	0.000723667	0.0021601	50.6739	15.1007	24.1573	12.943	30.041	13.0636	ABCA10
ENSG00000151778	1.36124	0.00192337	0.00523089	23.4601	15.1007	38.8617	11.6487	23.2576	7.56314	SERP2
ENSG00000268049	1.35622	0.0111652	0.0247029	15.0145	2.32318	18.9057	10.3544	22.2885	8.93826	AC012313.2
ENSG00000136161	1.35542	1.15248e-21	2.29216e-20	335.011	148.683	338.202	143.667	410.884	133.386	RCBTB2
ENSG00000170801	1.35253	5.49623e-22	1.11675e-20	427.913	212.571	607.082	205.794	599.852	220.019	HTRA3
ENSG00000107796	1.35232	1.60155e-21	3.16443e-20	401.637	159.138	416.975	154.022	504.883	199.392	ACTA2
ENSG00000261015	1.35064	0.00845444	0.0194433	19.7065	5.80795	23.1069	5.1772	16.4741	11.0009	NA
ENSG00000225746	1.35056	1.09174e-17	1.64867e-16	314.366	108.028	299.34	142.373	266.493	99.696	MEG8
ENSG00000137809	1.34702	0.000133078	0.000461985	39.413	15.1007	37.8114	12.943	52.3295	21.3143	ITGA11
ENSG00000136449	1.34485	0.00468092	0.0115735	19.7065	22.0702	37.8114	9.06011	30.041	4.81291	MYCBPAP
ENSG00000181004	1.34479	3.24015e-13	3.41145e-12	172.667	65.049	167	85.4239	208.349	67.3807	BBS12
ENSG00000251003	1.34383	0.00791714	0.0183414	28.1522	10.4543	17.8554	3.8829	16.4741	9.62582	ZFPM2-AS1
ENSG00000100031	1.34344	9.73955e-20	1.73537e-18	355.656	120.805	380.214	142.373	292.658	140.95	GGT1
ENSG00000226380	1.33985	7.15819e-14	7.93621e-13	186.743	70.8569	198.51	91.8954	183.153	65.3181	AC016831.1
ENSG00000234155	1.33823	8.18223e-05	0.000294084	55.3659	20.9086	35.7107	14.2373	47.4842	19.2516	LINC02535
ENSG00000108821	1.33496	0.0209215	0.0429089	11.2609	4.64636	18.9057	7.76581	14.536	5.50047	COL1A1
ENSG00000171388	1.33371	6.36556e-56	4.69803e-54	15789.6	6810.4	17655.8	6078.04	17541.1	7329.37	APLN
ENSG00000174899	1.33345	1.7276e-08	1.09381e-07	89.1485	52.2715	132.34	45.3005	109.504	35.753	PQLC2L
ENSG00000127824	1.33016	8.5211e-29	2.50085e-27	622.163	279.943	795.089	265.332	656.057	277.774	TUBA4A
ENSG00000178053	1.32947	1.20645e-12	1.21257e-11	152.022	55.7563	162.799	67.3037	159.896	65.3181	MLF1
ENSG00000163762	1.32937	1.51346e-26	3.95602e-25	442.927	200.955	469.491	183.791	521.357	186.328	TM4SF18
ENSG00000106772	1.3289	1.10095e-36	4.65617e-35	780.753	340.346	759.378	301.572	812.077	297.025	PRUNE2
ENSG00000131409	1.32889	0.0163907	0.0347002	11.2609	8.13112	17.8554	3.8829	21.3194	7.56314	LRRC4B
ENSG00000188747	1.3282	0.00190449	0.00518423	28.1522	12.7775	24.1573	14.2373	31.0101	7.56314	NOXA1
ENSG00000177409	1.32771	6.88613e-22	1.38792e-20	424.159	159.138	342.403	154.022	438.018	165.702	SAMD9L
ENSG00000150636	1.32688	0.00911591	0.0207818	20.6449	6.96953	17.8554	7.76581	17.4432	7.56314	CCDC102B
ENSG00000162520	1.32653	3.56514e-10	2.75898e-09	137.007	51.1099	173.302	53.0664	117.257	63.9429	SYNC
ENSG00000004799	1.32495	8.75011e-05	0.000313	36.5978	18.5854	48.3145	15.5316	50.3914	19.2516	PDK4
ENSG00000150551	1.32291	3.54886e-30	1.12251e-28	579.934	271.812	635.441	252.389	682.222	237.208	LYPD1
ENSG00000254473	1.32239	6.22279e-05	0.000228179	54.4275	18.5854	47.2642	12.943	65.8965	32.3153	AL354920.1
ENSG00000123453	1.32228	0.0224674	0.0457182	15.0145	6.96953	14.7044	3.8829	13.5669	6.18803	SARDH
ENSG00000163701	1.32171	0.00140104	0.00391864	20.6449	13.9391	36.761	15.5316	37.7936	9.62582	IL17RE
ENSG00000073734	1.31867	0.0196492	0.0406483	13.1377	3.48477	17.8554	5.1772	17.4432	9.62582	ABCB11
ENSG00000253477	1.31596	0.0139769	0.0301485	29.0906	10.4543	11.5535	7.76581	16.4741	5.50047	AC012213.1
ENSG00000214694	1.31594	0.0208983	0.0428729	16.8913	4.64636	21.0063	6.47151	9.69065	7.56314	ARHGEF33
ENSG00000166704	1.31426	2.90715e-09	2.03109e-08	137.007	36.0093	130.239	76.3638	131.793	50.1918	ZNF606
ENSG00000084734	1.31421	2.04164e-06	9.68763e-06	76.9492	30.2013	74.5724	38.829	65.8965	21.3143	GCKR
ENSG00000137752	1.31348	7.72443e-06	3.32126e-05	73.1956	26.7166	52.5158	36.2404	73.649	19.9392	CASP1
ENSG00000089041	1.31229	0.000635181	0.00192265	30.9674	20.9086	32.5598	11.6487	44.577	11.6885	P2RX7
ENSG00000085117	1.31072	1.44614e-30	4.71278e-29	1094.18	450.697	1192.11	392.173	1194.86	549.359	CD82
ENSG00000223396	1.31023	0.00689015	0.0162116	21.5833	8.13112	27.3082	7.76581	15.505	9.62582	RPS10P7
ENSG00000182397	1.30893	0.0193131	0.0400576	16.8913	8.13112	14.7044	5.1772	14.536	5.50047	DNM1P46
ENSG00000169252	1.30791	3.27687e-15	4.11481e-14	219.587	85.9576	267.83	97.0726	210.287	97.6333	ADRB2
ENSG00000236778	1.3079	0.0198161	0.0409598	11.2609	12.7775	13.6541	5.1772	31.9792	5.50047	INTS6-AS1
ENSG00000211584	1.30661	1.36316e-36	5.74893e-35	1102.63	468.12	1302.39	442.651	1163.85	524.607	SLC48A1
ENSG00000117707	1.30563	0.00182266	0.0049822	28.1522	11.6159	23.1069	11.6487	32.9482	11.0009	PROX1
ENSG00000081665	1.30485	1.10752e-09	8.08675e-09	137.946	63.8874	133.39	40.1233	112.412	50.8793	ZNF506
ENSG00000196867	1.30415	2.51792e-11	2.20534e-10	155.775	67.3722	131.289	54.3607	155.05	57.7549	ZFP28
ENSG00000160211	1.30342	1.06177e-54	7.61238e-53	15614.1	6355.05	18015	6584.11	16643.7	7419.44	G6PD
ENSG00000095303	1.303	2.44811e-30	7.85899e-29	2074.81	943.21	2679.36	871.065	2565.12	1142.03	PTGS1
ENSG00000104368	1.30174	3.66903e-35	1.4461e-33	9206.69	4108.54	12290.8	3976.09	10433.9	4858.29	PLAT
ENSG00000161243	1.30152	1.33018e-12	1.32894e-11	178.297	58.0795	169.101	77.6581	197.689	83.1946	FBXO27
ENSG00000258643	1.30117	1.61099e-07	8.97005e-07	90.0869	41.8172	77.7234	27.1803	99.8137	38.5033	BCL2L2-PABPN1
ENSG00000207650	1.29953	0.00418199	0.010494	27.2138	17.4238	17.8554	6.47151	36.8245	9.62582	MIR570
ENSG00000085831	1.29745	0.000132775	0.000461039	41.2898	25.555	56.717	19.4145	42.6389	13.7512	TTC39A
ENSG00000004776	1.29683	1.28112e-06	6.27884e-06	65.6884	24.3934	103.981	44.0062	86.2468	35.753	HSPB6
ENSG00000172915	1.2963	2.97504e-05	0.000115593	59.1195	22.0702	48.3145	15.5316	57.1749	27.5023	NBEA
ENSG00000144214	1.29536	0.0245684	0.0493969	24.3985	11.6159	10.5032	5.1772	14.536	4.12535	LYG1
ENSG00000120262	1.29349	0.00013795	0.000476916	41.2898	19.747	43.0629	18.1202	43.6079	15.1263	CCDC170
ENSG00000164949	1.29097	0.0144668	0.0310893	17.8297	5.80795	22.0566	10.3544	13.5669	6.18803	GEM
ENSG00000064547	1.29049	1.00576e-06	5.00752e-06	71.3188	22.0702	84.0252	40.1233	79.4634	33.6904	LPAR2
ENSG00000174125	1.28885	2.76355e-05	0.000108016	50.6739	27.8781	56.717	16.8259	54.2677	21.3143	TLR1
ENSG00000249631	1.28881	0.000277743	0.000907092	56.3043	15.1007	32.5598	19.4145	38.7626	17.8765	AC005699.1
ENSG00000163751	1.28511	0.0186172	0.0387637	20.6449	6.96953	9.45284	6.47151	21.3194	7.56314	CPA3
ENSG00000072195	1.28448	0.0201387	0.0415696	17.8297	4.64636	14.7044	7.76581	14.536	6.87559	SPEG
ENSG00000163710	1.28348	0.0170919	0.035986	17.8297	4.64636	16.805	11.6487	16.4741	5.50047	PCOLCE2
ENSG00000090661	1.28299	3.65893e-07	1.9535e-06	86.3333	37.1709	101.881	29.7689	71.7108	38.5033	CERS4
ENSG00000179869	1.2823	0.0206219	0.0424157	17.8297	6.96953	10.5032	5.1772	20.3504	7.56314	ABCA13
ENSG00000113916	1.28037	5.04795e-33	1.81389e-31	862.394	341.507	937.932	394.762	998.137	411.848	BCL6
ENSG00000257108	1.28032	0.00305832	0.00793557	28.1522	10.4543	33.6101	12.943	19.3813	10.3134	NHLRC4
ENSG00000059377	1.28019	3.41363e-20	6.26011e-19	337.826	159.138	380.214	130.724	398.286	165.702	TBXAS1
ENSG00000263874	1.27917	0.0166269	0.0351249	19.7065	4.64636	15.7547	7.76581	15.505	8.2507	LINC00672
ENSG00000107562	1.27901	0.00735947	0.0172136	18.7681	10.4543	22.0566	3.8829	31.0101	13.7512	CXCL12
ENSG00000002587	1.27872	4.53571e-05	0.000171023	49.7355	16.2622	47.2642	27.1803	61.0511	22.0019	HS3ST1
ENSG00000142920	1.27635	2.37892e-06	1.11441e-05	69.442	23.2318	77.7234	31.0632	64.9274	32.3153	AZIN2
ENSG00000082014	1.2758	1.63536e-16	2.26097e-15	286.214	105.705	299.34	128.136	241.297	109.322	SMARCD3
ENSG00000188404	1.27364	0.000338103	0.00108516	39.413	16.2622	42.0126	11.6487	37.7936	19.9392	SELL
ENSG00000242265	1.27236	0.000588133	0.00179213	32.8442	17.4238	39.912	11.6487	34.8864	15.1263	PEG10
ENSG00000138642	1.26946	0.000290863	0.000947066	45.9819	33.6861	92.4278	15.5316	39.7317	24.0646	HERC6
ENSG00000166016	1.26866	4.9666e-05	0.000186105	56.3043	18.5854	46.2139	23.2974	49.4223	21.3143	ABTB2
ENSG00000099984	1.26724	5.13985e-07	2.69448e-06	92.9021	31.3629	70.3711	33.6518	84.3087	37.1282	GSTT2
ENSG00000188732	1.26673	0.00011124	0.000391406	39.413	19.747	50.4151	16.8259	49.4223	20.6268	FAM221A
ENSG00000117122	1.26657	2.17617e-37	9.3881e-36	1308.14	607.511	1484.1	535.841	1511.74	638.742	MFAP2
ENSG00000120217	1.26526	4.06438e-30	1.28288e-28	877.409	399.587	938.982	441.357	1086.32	371.969	CD274
ENSG00000217801	1.26458	0.0012422	0.00351882	32.8442	10.4543	28.3585	12.943	34.8864	15.8138	AL390719.1
ENSG00000167216	1.26381	0.0080453	0.0186096	17.8297	8.13112	18.9057	9.06011	28.1029	9.62582	KATNAL2
ENSG00000254593	1.26063	0.0189642	0.0394153	15.0145	8.13112	19.956	10.3544	16.4741	4.12535	OR7E126P
ENSG00000242779	1.25911	3.21588e-34	1.2196e-32	950.604	433.273	908.523	375.347	915.767	355.468	ZNF702P
ENSG00000180543	1.25782	6.5578e-16	8.69905e-15	283.398	109.189	257.327	107.427	316.884	137.512	TSPYL5
ENSG00000270704	1.25688	0.000690617	0.00207254	43.1666	18.5854	42.0126	14.2373	27.1338	14.4387	AC124312.4
ENSG00000164938	1.25559	5.74685e-44	2.96317e-42	2189.3	953.665	2139.49	908.599	2511.82	998.335	TP53INP1
ENSG00000197497	1.25512	0.00190002	0.00517488	39.413	11.6159	27.3082	12.943	25.1957	13.7512	ZNF665
ENSG00000135679	1.25389	3.08782e-70	3.6039e-68	6282.62	2650.75	6528.76	2811.22	6671.05	2708.98	MDM2
ENSG00000182218	1.25368	2.73558e-09	1.91478e-08	107.917	63.8874	155.447	54.3607	141.484	52.2545	HHIPL1
ENSG00000167772	1.25352	1.26566e-30	4.16066e-29	3397.97	1555.37	4623.49	1651.53	4155.35	1892.85	ANGPTL4
ENSG00000174428	1.25194	0.000167621	0.00057007	42.2282	20.9086	39.912	15.5316	55.2367	20.6268	GTF2IRD2B
ENSG00000124875	1.25063	4.01144e-06	1.81152e-05	65.6884	27.8781	66.1699	34.9461	74.618	25.4397	CXCL6
ENSG00000261087	1.25039	0.0153602	0.0327383	30.029	10.4543	14.7044	9.06011	14.536	6.18803	AP003469.4
ENSG00000162616	1.24839	6.4848e-50	4.01791e-48	3633.5	1518.2	3780.09	1753.78	4052.63	1559.38	DNAJB4
ENSG00000255052	1.24787	0.0118403	0.0260391	24.3985	10.4543	21.0063	6.47151	14.536	8.2507	FAM66D
ENSG00000105737	1.24705	0.00141399	0.00395046	25.3369	17.4238	50.4151	12.943	31.0101	14.4387	GRIK5
ENSG00000168811	1.24638	3.97389e-11	3.40529e-10	165.159	75.5033	157.547	67.3037	147.298	57.7549	IL12A
ENSG00000163462	1.24559	2.95232e-15	3.71657e-14	303.105	125.452	341.353	119.076	370.183	176.015	TRIM46
ENSG00000266904	1.24558	0.00362691	0.00925537	37.5362	16.2622	23.1069	7.76581	24.2266	11.6885	LINC00663
ENSG00000237523	1.24371	0.00326769	0.0084143	28.1522	12.7775	22.0566	7.76581	34.8864	14.4387	LINC00857
ENSG00000207741	1.24347	0.023464	0.0474385	11.2609	5.80795	23.1069	6.47151	15.505	8.2507	MIR590
ENSG00000161011	1.24345	3.38082e-78	5.03976e-76	23421.7	9786.39	23528.1	9482.05	22732.3	10155.9	SQSTM1
ENSG00000198848	1.24335	0.00281392	0.00737703	25.3369	11.6159	36.761	10.3544	24.2266	13.7512	CES1
ENSG00000143622	1.24211	1.1628e-35	4.68106e-34	1567.14	658.621	1306.59	599.261	1430.34	566.548	RIT1
ENSG00000225969	1.24116	0.0006591	0.00198786	41.2898	13.9391	37.8114	12.943	32.9482	19.2516	ABHD11-AS1
ENSG00000204514	1.23865	1.96743e-14	2.29625e-13	245.862	92.9271	235.271	95.7783	201.566	99.696	ZNF814
ENSG00000113555	1.2373	3.20336e-12	3.08769e-11	378.177	151.007	350.805	150.139	537.831	229.645	PCDH12
ENSG00000196329	1.23661	1.67337e-08	1.06575e-07	106.04	52.2715	107.132	37.5347	118.226	49.5042	GIMAP5
ENSG00000073331	1.23554	1.63558e-07	9.09356e-07	83.5181	45.302	99.78	37.5347	95.9375	36.4406	ALPK1
ENSG00000188171	1.23476	7.02537e-07	3.57586e-06	91.9637	27.8781	88.2265	50.4777	83.3396	35.0655	ZNF626
ENSG00000102760	1.23252	2.48601e-32	8.76566e-31	808.905	362.416	747.825	317.104	812.077	329.341	RGCC
ENSG00000167608	1.23252	0.0226141	0.0459608	13.1377	8.13112	25.2076	5.1772	13.5669	8.2507	TMC4
ENSG00000158769	1.22772	6.23371e-35	2.42519e-33	1777.34	784.073	2039.71	817.998	2146.48	936.455	F11R
ENSG00000016082	1.22733	0.00556123	0.0134204	19.7065	10.4543	23.1069	10.3544	31.9792	11.0009	ISL1
ENSG00000242732	1.22544	0.00220543	0.00592734	30.029	12.7775	29.4088	18.1202	31.9792	9.62582	RTL5
ENSG00000205221	1.22433	0.0166549	0.0351791	25.3369	8.13112	12.6038	7.76581	18.4122	8.2507	VIT
ENSG00000127325	1.22426	0.0082547	0.0190326	15.9529	16.2622	33.6101	6.47151	26.1648	9.62582	BEST3
ENSG00000246451	1.22123	7.09885e-08	4.16687e-07	121.993	40.6556	92.4278	42.7119	115.319	55.6922	AL049840.1
ENSG00000152689	1.22114	2.23292e-06	1.05158e-05	123.869	49.9483	81.9246	72.4809	173.463	43.3162	RASGRP3
ENSG00000115271	1.21861	0.00500433	0.0122314	19.7065	13.9391	27.3082	10.3544	31.0101	9.62582	GCA
ENSG00000102109	1.21782	0.0176553	0.0369963	18.7681	8.13112	16.805	9.06011	17.4432	6.18803	PCSK1N
ENSG00000187608	1.21673	3.33205e-41	1.6183e-39	1245.26	565.694	1366.46	570.787	1276.26	539.046	ISG15
ENSG00000255150	1.21626	2.59779e-08	1.6089e-07	138.884	51.1099	118.686	54.3607	96.9065	48.1291	EID3
ENSG00000186088	1.21574	4.11989e-06	1.85605e-05	86.3333	25.555	63.0189	40.1233	82.3706	34.3779	GSAP
ENSG00000168765	1.21499	1.23795e-15	1.60955e-14	260.877	109.189	234.22	102.25	252.926	110.009	GSTM4
ENSG00000184923	1.21471	0.0126684	0.0276002	20.6449	6.96953	21.0063	5.1772	22.2885	13.7512	NUTM2A
ENSG00000198932	1.21392	0.00088935	0.00260001	31.9058	16.2622	33.6101	16.8259	43.6079	14.4387	GPRASP1
ENSG00000091622	1.21187	6.21829e-07	3.19968e-06	75.0724	46.4636	114.484	36.2404	96.9065	40.566	PITPNM3
ENSG00000175894	1.21033	4.15683e-06	1.87213e-05	89.1485	29.0397	69.3208	38.829	67.8346	30.9401	TSPEAR
ENSG00000176236	1.20763	0.00187121	0.00510286	42.2282	12.7775	43.0629	14.2373	22.2885	18.5641	C10orf111
ENSG00000205502	1.20737	0.00444451	0.0110499	17.8297	12.7775	36.761	9.06011	38.7626	17.189	C2CD4B
ENSG00000105929	1.20643	0.0113782	0.025152	17.8297	6.96953	28.3585	10.3544	18.4122	10.3134	ATP6V0A4
ENSG00000113594	1.20638	3.69971e-15	4.62648e-14	264.63	134.744	253.126	99.6612	290.72	115.51	LIFR
ENSG00000102032	1.20531	0.00288401	0.00753456	34.721	27.8781	35.7107	11.6487	35.8554	8.2507	RENBP
ENSG00000162542	1.20424	1.90312e-15	2.43444e-14	255.246	133.583	315.095	129.43	283.936	110.697	TMCO4
ENSG00000273477	1.20404	0.0231583	0.0469032	19.7065	9.29271	23.1069	3.8829	11.6288	9.62582	NA
ENSG00000164591	1.20321	0.00206886	0.00559023	29.0906	17.4238	36.761	11.6487	29.072	12.3761	MYOZ3
ENSG00000166349	1.20244	0.00244131	0.0064929	24.3985	18.5854	44.1133	22.0031	40.7007	8.93826	RAG1
ENSG00000118407	1.20242	1.52839e-07	8.54213e-07	101.348	39.494	93.4781	50.4777	96.9065	38.5033	FILIP1
ENSG00000161921	1.19837	9.41199e-08	5.43772e-07	91.9637	47.6252	141.793	49.1834	114.35	53.6296	CXCL16
ENSG00000182752	1.19791	8.99383e-07	4.50769e-06	85.3949	33.6861	85.0756	32.3575	87.2159	44.0037	PAPPA
ENSG00000268225	1.19614	0.00911271	0.0207786	24.3985	15.1007	17.8554	6.47151	29.072	9.62582	AC010487.1
ENSG00000139410	1.19459	4.68154e-20	8.53332e-19	445.742	176.562	416.975	164.376	393.441	202.83	SDSL
ENSG00000101445	1.19455	4.13895e-22	8.46643e-21	1837.4	768.972	1824.4	702.806	2128.07	1045.78	PPP1R16B
ENSG00000173482	1.19427	2.55383e-30	8.16358e-29	782.63	342.669	781.435	383.113	824.675	323.84	PTPRM
ENSG00000170537	1.19383	1.54689e-16	2.14259e-15	289.967	132.421	307.742	132.019	356.616	149.888	TMC7
ENSG00000164850	1.19223	0.000571666	0.00174657	44.105	26.7166	51.4655	14.2373	34.8864	16.5014	GPER1
ENSG00000144802	1.19166	3.9249e-19	6.66215e-18	471.079	183.531	419.076	242.034	496.162	186.328	NFKBIZ
ENSG00000135636	1.19156	7.87567e-27	2.08761e-25	4299.77	1931.72	5017.36	1912.98	5308.54	2546.72	DYSF
ENSG00000257219	1.18863	5.26383e-24	1.17585e-22	714.126	327.568	836.051	318.398	852.778	400.159	LINC02407
ENSG00000261452	1.18772	0.0120617	0.0264415	19.7065	10.4543	19.956	7.76581	22.2885	8.93826	NA
ENSG00000224080	1.18637	0.00428814	0.0107289	30.9674	8.13112	24.1573	16.8259	29.072	12.3761	UBE2FP1
ENSG00000204580	1.18536	4.65054e-16	6.22387e-15	436.358	195.147	601.831	251.094	596.944	268.835	DDR1
ENSG00000178222	1.18465	0.000438614	0.00137178	34.721	19.747	43.0629	18.1202	54.2677	19.9392	RNF212
ENSG00000135951	1.18407	0.006556	0.0155224	26.2753	12.7775	22.0566	10.3544	25.1957	9.62582	TSGA10
ENSG00000166145	1.18395	3.59123e-11	3.09322e-10	175.482	66.2106	206.912	86.7182	176.37	90.7577	SPINT1
ENSG00000213204	1.18381	0.0231588	0.0469032	14.0761	10.4543	18.9057	7.76581	19.3813	5.50047	AL049697.1
ENSG00000251432	1.18375	0.000293594	0.000953279	49.7355	20.9086	50.4151	19.4145	36.8245	19.9392	AC108062.1
ENSG00000272091	1.18362	0.000537836	0.0016536	37.5362	19.747	42.0126	15.5316	41.6698	17.8765	NA
ENSG00000188177	1.18314	1.25177e-07	7.10656e-07	94.7789	39.494	110.283	55.655	108.535	44.0037	ZC3H6
ENSG00000163328	1.18273	6.41346e-10	4.80165e-09	137.946	67.3722	143.893	56.9493	141.484	61.8803	GPR155
ENSG00000258405	1.18227	0.0104574	0.0234088	20.6449	9.29271	22.0566	11.6487	22.2885	8.2507	ZNF578
ENSG00000226287	1.18074	0.00356285	0.00910143	28.1522	17.4238	35.7107	10.3544	25.1957	11.6885	TMEM191A
ENSG00000072954	1.1803	2.29275e-06	1.07773e-05	91.0253	54.5947	115.535	32.3575	77.5252	38.5033	TMEM38A
ENSG00000206530	1.17936	7.72518e-06	3.32126e-05	95.7173	37.1709	64.0693	36.2404	71.7108	30.2526	CFAP44
ENSG00000184524	1.1791	4.12632e-12	3.92456e-11	261.815	95.2503	280.434	98.3669	222.885	138.199	CEND1
ENSG00000178538	1.17856	0.00472413	0.0116563	22.5217	8.13112	29.4088	20.7088	39.7317	12.3761	CA8
ENSG00000181458	1.17793	9.12041e-11	7.51408e-10	172.667	77.8265	188.006	68.598	149.236	77.6941	TMEM45A
ENSG00000167100	1.17755	4.7027e-10	3.57595e-09	151.083	63.8874	183.805	97.0726	200.597	77.0066	SAMD14
ENSG00000087842	1.17711	2.03429e-57	1.58696e-55	4339.19	1929.4	4298.94	1843.08	4457.7	2012.48	PIR
ENSG00000089163	1.17552	9.94557e-05	0.000352912	52.5507	32.5245	59.868	16.8259	54.2677	24.0646	SIRT4
ENSG00000109452	1.17548	1.58467e-17	2.36226e-16	321.873	155.653	310.893	128.136	327.544	140.95	INPP4B
ENSG00000137941	1.17528	1.07564e-06	5.336e-06	87.2717	52.2715	90.3271	34.9461	93.9994	34.3779	TTLL7
ENSG00000129646	1.17454	3.78213e-08	2.29797e-07	135.13	47.6252	119.736	46.5948	128.886	71.5061	QRICH2
ENSG00000132561	1.17331	0.00371054	0.00944318	32.8442	11.6159	27.3082	11.6487	26.1648	14.4387	MATN2
ENSG00000135919	1.17215	6.24707e-42	3.0838e-40	5479.35	2457.92	6263.03	2733.56	6370.64	2840.99	SERPINE2
ENSG00000210140	1.17181	1.18926e-28	3.45665e-27	2981.31	1679.66	3922.93	1491.04	3964.45	1650.14	MT-TC
ENSG00000049759	1.17133	1.97835e-27	5.42552e-26	717.88	299.69	758.328	342.99	791.726	360.281	NEDD4L
ENSG00000033627	1.16965	4.29699e-21	8.30494e-20	1333.47	598.218	1793.94	715.749	1695.86	823.008	ATP6V0A1
ENSG00000136367	1.16825	0.000136875	0.000473744	49.7355	23.2318	50.4151	19.4145	51.3605	24.0646	ZFHX2
ENSG00000115295	1.16805	8.83953e-40	4.06997e-38	2096.4	908.363	1983	999.201	2063.14	835.384	CLIP4
ENSG00000010319	1.16663	1.13746e-08	7.3849e-08	126.685	59.241	113.434	49.1834	136.638	58.4425	SEMA3G
ENSG00000156414	1.16607	3.08594e-07	1.66113e-06	88.2101	46.4636	117.635	49.1834	98.8447	41.2535	TDRD9
ENSG00000213213	1.16606	0.00367998	0.0093765	25.3369	10.4543	28.3585	14.2373	34.8864	14.4387	CCDC183
ENSG00000230487	1.16568	1.73447e-11	1.54613e-10	192.373	77.8265	174.352	93.1897	181.215	75.6314	PSMG3-AS1
ENSG00000123689	1.16464	2.01352e-26	5.21782e-25	2315.05	1242.9	2616.34	1069.09	2244.36	897.264	G0S2
ENSG00000183044	1.16444	1.09732e-07	6.27706e-07	118.239	59.241	120.786	37.5347	101.752	53.6296	ABAT
ENSG00000018869	1.16443	3.94241e-06	1.78196e-05	102.286	49.9483	85.0756	50.4777	90.1231	27.5023	ZNF582
ENSG00000054392	1.16411	0.000164143	0.000558999	56.3043	22.0702	48.3145	16.8259	57.1749	30.9401	HHAT
ENSG00000100558	1.16186	1.28293e-06	6.28565e-06	88.2101	47.6252	82.9749	32.3575	110.473	44.6913	PLEK2
ENSG00000151388	1.16124	5.35862e-09	3.62604e-08	134.192	61.5642	141.793	55.655	169.586	78.3817	ADAMTS12
ENSG00000111846	1.15978	1.41472e-30	4.62041e-29	775.123	342.669	779.334	350.756	827.582	369.907	GCNT2
ENSG00000108551	1.15814	6.80186e-37	2.8929e-35	1383.21	636.551	1436.83	643.268	1574.73	685.496	RASD1
ENSG00000103269	1.15697	0.000694794	0.00208176	46.9203	18.5854	39.912	20.7088	35.8554	16.5014	RHBDL1
ENSG00000143248	1.15647	3.50723e-29	1.0561e-27	2411.7	1392.75	2843.2	1171.34	3094.23	1183.29	RGS5
ENSG00000254109	1.1563	0.021505	0.0439202	14.0761	5.80795	27.3082	11.6487	17.4432	8.93826	RBPMS-AS1
ENSG00000258559	1.1513	0.0105777	0.0236324	26.2753	6.96953	22.0566	7.76581	31.9792	19.2516	AC005519.1
ENSG00000175746	1.15121	1.62835e-17	2.42018e-16	479.525	254.388	444.283	226.503	587.254	203.517	C15orf54
ENSG00000251615	1.15068	0.0169889	0.0358141	20.6449	6.96953	27.3082	16.8259	17.4432	6.87559	AC104825.1
ENSG00000143450	1.14734	2.46041e-05	9.71518e-05	63.8116	23.2318	74.5724	46.5948	89.154	33.6904	OAZ3
ENSG00000203326	1.14723	2.18772e-05	8.71152e-05	83.5181	33.6861	54.6164	31.0632	74.618	31.6277	ZNF525
ENSG00000197093	1.1458	9.79721e-10	7.18144e-09	150.145	69.6953	144.944	58.2436	148.267	70.8185	GAL3ST4
ENSG00000047648	1.14389	4.19956e-07	2.22245e-06	120.116	40.6556	111.333	53.0664	87.2159	50.1918	ARHGAP6
ENSG00000144843	1.14261	9.73054e-11	7.98381e-10	189.558	102.22	176.453	86.7182	202.535	72.1937	ADPRH
ENSG00000187479	1.14252	8.24269e-21	1.55907e-19	512.369	248.58	604.982	240.74	613.418	288.775	C11orf96
ENSG00000249790	1.14174	2.84074e-06	1.31277e-05	71.3188	45.302	98.7297	40.1233	96.9065	36.4406	AC092490.1
ENSG00000164674	1.14154	1.09332e-07	6.26015e-07	99.4709	45.302	126.038	51.772	118.226	57.0674	SYTL3
ENSG00000168679	1.1387	5.85292e-06	2.56914e-05	98.5325	51.1099	97.6793	37.5347	69.7727	33.6904	SLC16A4
ENSG00000198440	1.13855	3.56601e-10	2.75898e-09	158.59	78.9881	151.245	72.4809	168.617	67.3807	ZNF583
ENSG00000205593	1.13853	2.91406e-08	1.79078e-07	114.485	53.4331	126.038	49.1834	123.071	60.5052	DENND6B
ENSG00000272574	1.13748	0.000595913	0.00181364	49.7355	20.9086	34.6604	20.7088	71.7108	28.1899	AL596325.2
ENSG00000036448	1.13571	0.0105457	0.0235782	21.5833	15.1007	34.6604	9.06011	19.3813	10.3134	MYOM2
ENSG00000196345	1.13559	0.00124586	0.00352831	48.7971	23.2318	30.4592	16.8259	41.6698	15.8138	ZKSCAN7
ENSG00000234494	1.13505	0.0171281	0.036052	29.0906	13.9391	24.1573	7.76581	13.5669	8.93826	SP2-AS1
ENSG00000130449	1.13415	7.66728e-42	3.7725e-40	2110.47	944.372	1951.49	969.432	2049.57	877.325	ZSWIM6
ENSG00000197635	1.13296	2.71461e-13	2.87825e-12	225.217	98.7351	247.874	124.253	251.957	108.634	DPP4
ENSG00000182667	1.12802	0.000659578	0.00198891	45.0434	24.3934	38.8617	16.8259	72.6799	28.8775	NTM
ENSG00000182636	1.12733	1.87268e-16	2.57724e-15	309.674	151.007	305.642	134.607	332.389	147.138	NDN
ENSG00000267106	1.12589	2.50911e-07	1.36429e-06	94.7789	48.7867	117.635	49.1834	104.659	47.4415	ZNF561-AS1
ENSG00000106069	1.12507	1.55128e-05	6.33297e-05	64.75	36.0093	76.673	31.0632	71.7108	30.9401	CHN2
ENSG00000184226	1.12452	5.93883e-11	5.01486e-10	212.08	120.805	201.661	93.1897	219.978	80.4444	PCDH9
ENSG00000180155	1.12424	3.36137e-08	2.04894e-07	149.206	68.5338	253.126	100.955	196.72	103.134	LYNX1
ENSG00000225938	1.12235	0.000140157	0.00048366	66.6268	27.8781	63.0189	23.2974	44.577	28.1899	AL109741.1
ENSG00000126709	1.12203	1.85182e-16	2.55087e-15	365.04	155.653	390.717	154.022	351.771	193.204	IFI6
ENSG00000269337	1.12183	3.49261e-05	0.00013429	102.286	29.0397	67.2202	31.0632	75.5871	49.5042	NA
ENSG00000128590	1.12171	7.15512e-26	1.78949e-24	885.854	433.273	821.347	402.528	852.778	347.905	DNAJB9
ENSG00000235217	1.11993	1.50223e-08	9.6286e-08	127.623	53.4331	124.988	64.7151	133.731	59.8176	TSPY26P
ENSG00000154258	1.11829	0.000202925	0.000680996	72.2572	30.2013	43.0629	28.4746	58.1439	22.6894	ABCA9
ENSG00000258399	1.11335	1.51671e-06	7.3687e-06	149.206	59.241	96.629	44.0062	97.8756	55.0047	AL117190.1
ENSG00000212283	1.11238	0.0158501	0.0336918	29.0906	9.29271	13.6541	9.06011	30.041	14.4387	SNORD89
ENSG00000087076	1.11137	5.67509e-15	6.96934e-14	368.793	148.683	359.208	143.667	313.977	184.266	HSD17B14
ENSG00000136114	1.11102	6.42364e-21	1.22114e-19	476.71	232.318	533.56	254.977	563.996	242.021	THSD1
ENSG00000100342	1.11068	5.64115e-07	2.92369e-06	99.4709	68.5338	165.95	77.6581	184.122	63.2554	APOL1
ENSG00000109654	1.10959	5.47274e-15	6.73182e-14	299.351	142.875	310.893	120.37	292.658	151.263	TRIM2
ENSG00000170835	1.1076	0.00249577	0.00662487	30.9674	15.1007	38.8617	20.7088	34.8864	13.7512	CEL
ENSG00000176428	1.10663	2.43901e-07	1.32761e-06	112.609	54.5947	98.7297	49.1834	112.412	47.4415	VPS37D
ENSG00000164743	1.10569	6.96218e-05	0.000252402	71.3188	32.5245	64.0693	27.1803	53.2986	28.1899	C8orf48
ENSG00000245275	1.10552	0.000335042	0.00107579	41.2898	19.747	60.9183	27.1803	54.2677	25.4397	SAP30L-AS1
ENSG00000065923	1.10518	3.99943e-12	3.81012e-11	219.587	99.8967	209.013	90.6011	208.349	103.821	SLC9A7
ENSG00000118292	1.10375	8.98336e-05	0.000320734	72.2572	41.8172	54.6164	22.0031	73.649	29.565	C1orf54
ENSG00000168140	1.10334	0.00622434	0.0148363	25.3369	20.9086	32.5598	12.943	32.9482	9.62582	VASN
ENSG00000130513	1.10303	1.40012e-64	1.36002e-62	27396.7	13209.6	28698.8	12690.6	27628.1	13073.9	GDF15
ENSG00000164484	1.10248	4.65202e-05	0.000174883	57.2427	27.8781	66.1699	33.6518	78.4943	32.3153	TMEM200A
ENSG00000147082	1.10137	0.0119674	0.0262541	26.2753	6.96953	21.0063	12.943	26.1648	13.7512	CCNB3
ENSG00000103647	1.10126	0.00989346	0.0223356	23.4601	15.1007	31.5095	5.1772	29.072	17.189	CORO2B
ENSG00000123700	1.09879	1.33489e-05	5.52146e-05	87.2717	49.9483	78.7737	55.655	133.731	37.1282	KCNJ2
ENSG00000148848	1.09799	3.00914e-08	1.84319e-07	137.007	65.049	138.642	81.541	144.391	53.6296	ADAM12
ENSG00000196275	1.09708	0.00393682	0.00995847	30.9674	12.7775	30.4592	18.1202	32.9482	13.7512	GTF2IRD2
ENSG00000253948	1.09612	0.00799168	0.0184998	37.5362	8.13112	30.4592	19.4145	21.3194	14.4387	AC104986.2
ENSG00000196724	1.09391	0.0105094	0.0235102	31.9058	11.6159	33.6101	15.5316	16.4741	11.6885	ZNF418
ENSG00000259065	1.09391	0.0106359	0.0237412	27.2138	15.1007	18.9057	10.3544	31.0101	11.0009	AC005520.2
ENSG00000182568	1.09376	2.4457e-08	1.52222e-07	143.576	59.241	137.591	59.5379	156.989	82.507	SATB1
ENSG00000268355	1.09325	0.00776094	0.0180197	27.2138	18.5854	26.2579	9.06011	30.041	11.6885	AC243960.3
ENSG00000105136	1.09244	8.06833e-10	5.96059e-09	245.862	119.644	224.768	121.664	199.627	79.0692	ZNF419
ENSG00000171724	1.09234	0.000543146	0.00166788	58.1811	16.2622	39.912	28.4746	55.2367	26.8148	VAT1L
ENSG00000130303	1.0909	4.19198e-18	6.55394e-17	462.634	257.873	585.026	239.446	491.316	226.894	BST2
ENSG00000162409	1.08915	2.80104e-05	0.000109312	78.826	61.5642	81.9246	32.3575	114.35	36.4406	PRKAA2
ENSG00000185689	1.08903	0.0141844	0.030548	35.6594	10.4543	17.8554	14.2373	21.3194	11.0009	C6orf201
ENSG00000198270	1.08782	0.000287982	0.000938293	54.4275	19.747	48.3145	25.886	54.2677	27.5023	TMEM116
ENSG00000167236	1.08725	0.0104755	0.0234422	29.0906	10.4543	23.1069	11.6487	23.2576	13.0636	NA
ENSG00000197928	1.08674	1.8386e-18	2.95748e-17	439.174	213.732	454.787	236.857	452.554	189.079	ZNF677
ENSG00000196409	1.0867	4.18606e-05	0.000158834	71.3188	36.0093	58.8177	37.5347	87.2159	30.2526	NA
ENSG00000125657	1.08617	1.26922e-15	1.64737e-14	375.362	192.824	491.548	188.968	428.327	223.457	TNFSF9
ENSG00000106031	1.08591	0.0135902	0.0293902	15.9529	15.1007	25.2076	12.943	40.7007	11.0009	HOXA13
ENSG00000232453	1.08591	0.00668341	0.0157868	34.721	19.747	19.956	18.1202	47.4842	11.6885	AC105277.1
ENSG00000213062	1.08477	0.0248142	0.049787	15.9529	11.6159	21.0063	7.76581	21.3194	8.2507	AL021068.1
ENSG00000074590	1.08349	2.93213e-33	1.06891e-31	2304.72	1131.39	2357.96	1159.69	2756.99	1207.35	NUAK1
ENSG00000166924	1.08235	2.48482e-08	1.54401e-07	126.685	58.0795	149.145	68.598	156.989	75.6314	NYAP1
ENSG00000152939	1.08217	7.98265e-07	4.03853e-06	110.732	54.5947	152.296	49.1834	140.514	81.8195	MARVELD2
ENSG00000149212	1.08198	0.00475689	0.0117264	33.7826	17.4238	26.2579	10.3544	36.8245	17.189	SESN3
ENSG00000267473	1.08104	5.18633e-09	3.51736e-08	208.326	76.6649	240.522	106.133	250.019	141.637	NA
ENSG00000173559	1.08063	1.95321e-20	3.64859e-19	6333.3	2835.44	4962.74	2645.55	4760.05	2119.74	NABP1
ENSG00000247081	1.07973	0.000429665	0.00134772	46.9203	23.2318	48.3145	20.7088	51.3605	24.7521	BAALC-AS1
ENSG00000049769	1.07864	2.84105e-08	1.7502e-07	137.946	59.241	167	77.6581	130.824	69.4434	PPP1R3F
ENSG00000128165	1.07807	0.000211527	0.00070725	46.9203	23.2318	84.0252	34.9461	69.7727	35.753	ADM2
ENSG00000084636	1.07715	6.14008e-07	3.16484e-06	128.562	45.302	102.931	53.0664	105.628	59.8176	COL16A1
ENSG00000266680	1.07424	0.00644013	0.0152817	35.6594	9.29271	33.6101	12.943	28.1029	22.0019	AL135905.1
ENSG00000116141	1.07367	0.0178114	0.0372559	25.3369	16.2622	31.5095	6.47151	16.4741	11.6885	MARK1
ENSG00000263934	1.07272	0.00990098	0.0223492	31.9058	4.64636	29.4088	19.4145	30.041	18.5641	SNORD3A
ENSG00000235501	1.07263	0.00800937	0.018535	27.2138	6.96953	35.7107	19.4145	28.1029	16.5014	AC105942.1
ENSG00000188596	1.07173	6.94945e-18	1.06657e-16	433.543	221.864	416.975	198.028	413.791	184.953	CFAP54
ENSG00000151572	1.0708	0.00213434	0.00575271	37.5362	30.2013	52.5158	10.3544	41.6698	21.3143	ANO4
ENSG00000091428	1.07007	2.97436e-09	2.07709e-08	153.898	84.796	173.302	90.6011	212.225	82.507	RAPGEF4
ENSG00000180787	1.06992	1.99818e-06	9.50239e-06	88.2101	47.6252	95.5787	46.5948	101.752	42.6286	ZFP3
ENSG00000084710	1.06958	0.00584299	0.0140194	28.1522	15.1007	28.3585	12.943	32.9482	14.4387	EFR3B
ENSG00000254486	1.0684	0.00261345	0.00690197	34.721	17.4238	46.2139	14.2373	32.9482	21.3143	LINC02547
ENSG00000116675	1.06827	2.21741e-15	2.82927e-14	361.286	169.592	319.296	146.256	332.389	165.702	DNAJC6
ENSG00000232611	1.06782	0.00762598	0.017746	29.0906	10.4543	29.4088	12.943	27.1338	16.5014	AL683813.1
ENSG00000175505	1.06782	1.03002e-10	8.44205e-10	198.942	94.0887	202.711	102.25	185.092	85.9448	CLCF1
ENSG00000135835	1.06748	5.13641e-06	2.2772e-05	86.3333	40.6556	100.83	40.1233	81.4015	46.0664	KIAA1614
ENSG00000214922	1.06673	0.00420792	0.010552	33.7826	20.9086	37.8114	12.943	29.072	14.4387	HLA-F-AS1
ENSG00000124721	1.0645	0.00540969	0.0131009	34.721	15.1007	24.1573	14.2373	35.8554	15.8138	DNAH8
ENSG00000078401	1.06397	2.88396e-47	1.65729e-45	22182	10893.4	24135.2	11673.3	25069.7	11577.1	EDN1
ENSG00000197142	1.06326	3.02276e-06	1.38879e-05	86.3333	40.6556	92.4278	46.5948	98.8447	45.3789	ACSL5
ENSG00000169891	1.06074	1.72757e-06	8.32328e-06	112.609	51.1099	97.6793	38.829	106.597	59.13	REPS2
ENSG00000262580	1.05981	2.56471e-05	0.00010094	69.442	38.3324	71.4215	38.829	94.9684	36.4406	AC087741.1
ENSG00000140396	1.05899	2.89383e-06	1.33485e-05	90.0869	45.302	90.3271	50.4777	103.69	41.9411	NCOA2
ENSG00000148926	1.05803	2.00011e-27	5.47522e-26	1288.43	647.005	1400.07	621.265	1490.42	730.875	ADM
ENSG00000215105	1.05743	0.000261637	0.000858216	63.8116	23.2318	57.7674	23.2974	67.8346	41.2535	TTC3P1
ENSG00000267107	1.05719	2.103e-19	3.686e-18	595.887	277.62	495.749	270.509	593.068	263.335	PCAT19
ENSG00000261168	1.05604	0.00425958	0.0106709	33.7826	17.4238	32.5598	16.8259	31.9792	13.7512	AL592424.1
ENSG00000158301	1.05503	8.51506e-15	1.02562e-13	312.489	146.36	315.095	143.667	326.575	165.702	GPRASP2
ENSG00000188785	1.05416	1.96049e-09	1.39627e-08	178.297	87.1192	161.749	78.9524	160.865	76.319	ZNF548
ENSG00000255471	1.05385	8.32578e-09	5.50035e-08	162.344	91.7655	184.856	99.6612	180.246	67.3807	AP001528.2
ENSG00000175426	1.05295	1.68339e-08	1.07168e-07	167.036	92.9271	164.9	56.9493	169.586	88.6951	PCSK1
ENSG00000263327	1.05191	0.00165406	0.00456276	35.6594	20.9086	51.4655	20.7088	38.7626	19.2516	TAPT1-AS1
ENSG00000175264	1.04872	4.41793e-15	5.50177e-14	630.608	349.638	822.397	337.813	882.819	434.537	CHST1
ENSG00000145945	1.0477	1.22627e-16	1.71109e-15	395.069	190.501	436.931	188.968	375.028	202.142	FAM50B
ENSG00000260912	1.04591	2.88128e-07	1.55486e-06	106.978	55.7563	131.289	64.7151	126.948	57.0674	AL158206.1
ENSG00000216775	1.04586	1.37736e-10	1.11492e-09	206.449	131.26	277.283	126.842	297.503	121.01	AL109918.1
ENSG00000163659	1.04351	4.80118e-28	1.34612e-26	1421.68	770.134	1410.57	682.097	1639.66	717.124	TIPARP
ENSG00000233101	1.04332	8.91745e-05	0.000318607	112.609	54.5947	71.4215	36.2404	70.7418	34.3779	HOXB-AS3
ENSG00000151773	1.04289	2.23399e-09	1.5824e-08	201.757	104.543	164.9	89.3068	192.844	80.4444	CCDC122
ENSG00000148798	1.04054	2.19047e-07	1.19926e-06	137.007	59.241	115.535	67.3037	161.834	73.5688	INA
ENSG00000091986	1.0403	3.87309e-25	9.19767e-24	738.525	360.093	733.12	349.461	765.562	375.407	CCDC80
ENSG00000183111	1.03951	1.50109e-06	7.29749e-06	110.732	48.7867	92.4278	51.772	109.504	51.5669	ARHGEF37
ENSG00000228451	1.03914	0.00105462	0.00303892	44.105	24.3934	38.8617	23.2974	61.0511	22.6894	SDAD1P1
ENSG00000248441	1.03759	1.15109e-09	8.37641e-09	177.359	98.7351	236.321	113.899	207.38	92.1329	LINC01197
ENSG00000185972	1.03717	0.000831747	0.0024516	45.9819	25.555	45.1636	29.7689	58.1439	19.2516	CCIN
ENSG00000132563	1.03387	1.34719e-07	7.60813e-07	125.746	76.6649	181.705	66.0094	142.453	75.6314	REEP2
ENSG00000172399	1.03387	0.00772146	0.017946	31.9058	17.4238	29.4088	15.5316	28.1029	11.6885	MYOZ2
ENSG00000233554	1.03377	0.0196719	0.0406785	42.2282	24.3934	14.7044	10.3544	34.8864	11.0009	B4GALT1-AS1
ENSG00000141232	1.03339	1.19041e-18	1.94602e-17	518.938	282.266	594.479	261.449	623.109	300.463	TOB1
ENSG00000130475	1.03244	6.94189e-07	3.53935e-06	137.946	60.4026	182.755	63.4208	143.422	97.6333	FCHO1
ENSG00000185442	1.02961	5.28968e-24	1.17987e-22	1374.76	685.338	1693.11	758.461	1559.23	816.82	FAM174B
ENSG00000231721	1.02895	2.48196e-08	1.54287e-07	135.13	74.3417	176.453	78.9524	158.927	77.0066	LINC-PINT
ENSG00000075643	1.02742	5.78353e-10	4.35166e-09	189.558	104.543	197.459	97.0726	190.906	84.5697	MOCOS
ENSG00000214870	1.02692	0.00556651	0.0134267	25.3369	13.9391	43.0629	24.5917	40.7007	15.8138	AC004540.1
ENSG00000257524	1.02672	0.00318882	0.00822807	32.8442	23.2318	36.761	14.2373	53.2986	22.0019	AL157935.2
ENSG00000251992	1.02661	0.0160069	0.0339819	29.0906	11.6159	21.0063	12.943	23.2576	11.6885	SCARNA17
ENSG00000147437	1.02629	0.0110321	0.0244552	45.0434	11.6159	33.6101	22.0031	19.3813	15.1263	GNRH1
ENSG00000175600	1.02583	1.97315e-12	1.94168e-11	257.123	140.552	266.78	117.781	256.802	125.136	SUGCT
ENSG00000185519	1.02556	1.60154e-05	6.52755e-05	82.5797	56.9179	115.535	41.4176	86.2468	41.9411	FAM131C
ENSG00000173451	1.02453	6.62812e-10	4.95742e-09	198.003	90.604	176.453	100.955	215.133	98.3209	THAP2
ENSG00000224383	1.02452	3.38306e-25	8.09783e-24	2899.67	1364.87	3109.98	1342.19	3044.8	1730.58	PRR29
ENSG00000135929	1.02379	1.54038e-05	6.29876e-05	76.0108	53.4331	111.333	37.5347	107.566	52.2545	CYP27A1
ENSG00000227268	1.02333	0.0063676	0.0151359	29.0906	17.4238	40.9623	16.8259	28.1029	14.4387	KLLN
ENSG00000270055	1.02313	6.0227e-21	1.14927e-19	578.996	286.913	589.227	266.626	568.841	297.713	AC127502.2
ENSG00000247809	1.0229	2.06729e-06	9.79835e-06	140.761	60.4026	101.881	67.3037	111.443	49.5042	NR2F2-AS1
ENSG00000149582	1.02233	1.80091e-17	2.66351e-16	519.876	292.72	652.246	266.626	604.697	310.776	TMEM25
ENSG00000113083	1.0213	5.4527e-34	2.04728e-32	2102.03	1088.41	2397.87	1149.34	2330.6	1126.91	LOX
ENSG00000154917	1.02091	1.98591e-13	2.13114e-12	301.228	159.138	355.007	150.139	348.864	181.515	RAB6B
ENSG00000174007	1.02066	0.000381514	0.00120928	57.2427	20.9086	56.717	28.4746	61.0511	35.0655	CEP19
ENSG00000104324	1.02042	5.02101e-13	5.19563e-12	283.398	166.107	297.239	137.196	326.575	144.387	CPQ
ENSG00000119227	1.01844	3.70008e-10	2.85538e-09	195.188	106.866	236.321	95.7783	199.627	107.259	PIGZ
ENSG00000105974	1.01613	7.51765e-50	4.63876e-48	29437.8	15014.7	30471.8	15134.3	32410.4	15494.8	CAV1
ENSG00000085563	1.01574	1.52846e-07	8.54213e-07	121.054	61.5642	143.893	68.598	133.731	66.6932	ABCB1
ENSG00000107282	1.01379	1.00283e-06	4.99459e-06	161.406	60.4026	185.906	81.541	198.658	122.385	APBA1
ENSG00000173614	1.01247	1.46009e-17	2.18087e-16	462.634	226.51	528.309	245.917	496.162	261.272	NMNAT1
ENSG00000101096	1.01208	2.02875e-05	8.11717e-05	89.1485	34.8477	92.4278	41.4176	93.9994	57.0674	NFATC2
ENSG00000119938	1.00894	4.43463e-25	1.04981e-23	848.318	396.102	863.359	443.945	830.489	423.536	PPP1R3C
ENSG00000041353	1.00869	0.0230825	0.0467939	26.2753	10.4543	22.0566	7.76581	21.3194	15.1263	RAB27B
ENSG00000237172	1.00862	4.23874e-08	2.56505e-07	139.822	68.5338	170.151	86.7182	155.05	76.319	B3GNT9
ENSG00000117226	1.00825	1.19241e-11	1.08543e-10	313.427	196.309	335.051	177.319	361.461	134.761	GBP3
ENSG00000165092	1.00799	4.89795e-26	1.24147e-24	1390.72	765.487	1400.07	684.685	1355.72	618.803	ALDH1A1
ENSG00000179546	1.00748	6.67787e-12	6.23709e-11	248.677	135.906	261.529	119.076	246.143	121.698	HTR1D
ENSG00000198453	1.00733	3.40717e-05	0.000131231	87.2717	41.8172	72.4718	41.4176	78.4943	36.4406	ZNF568
ENSG00000057294	1.00684	1.4594e-07	8.19572e-07	135.13	72.0185	169.101	69.8923	128.886	72.8812	PKP2
ENSG00000006638	1.00681	2.57165e-05	0.000101173	80.7028	34.8477	96.629	58.2436	117.257	52.942	TBXA2R
ENSG00000186994	1.00644	1.24024e-16	1.72898e-15	521.753	283.428	610.233	274.392	653.15	325.215	KANK3
ENSG00000221994	1.00581	0.00137098	0.00384306	52.5507	32.5245	59.868	19.4145	38.7626	23.377	ZNF630
ENSG00000197937	1.00529	0.000218431	0.000728231	58.1811	33.6861	70.3711	27.1803	87.2159	44.0037	ZNF347
ENSG00000135074	1.0052	2.90396e-19	5.00253e-18	1107.32	512.261	1279.28	617.382	1284.01	691.684	ADAM19
ENSG00000215039	1.00468	5.59596e-06	2.46137e-05	145.453	83.6344	113.434	45.3005	113.381	57.0674	CD27-AS1
ENSG00000167103	1.00449	0.0080492	0.0186158	34.721	11.6159	25.2076	19.4145	36.8245	17.189	PIP5KL1
ENSG00000165507	1.00436	4.00642e-11	3.43121e-10	440.112	242.772	453.736	240.74	665.748	290.15	DEPP1
ENSG00000065534	1.004	2.35954e-12	2.29808e-11	299.351	126.613	294.088	147.55	301.379	167.764	MYLK
ENSG00000168939	1.00349	0.00183875	0.0050189	36.5978	23.2318	44.1133	22.0031	52.3295	21.3143	SPRY3
ENSG00000258701	1.00281	0.006149	0.0146765	33.7826	18.5854	32.5598	11.6487	34.8864	19.2516	LINC00638
ENSG00000243806	1.00277	0.0173863	0.0365138	31.9058	15.1007	24.1573	11.6487	20.3504	11.6885	RPL7P18
ENSG00000143845	1.00271	2.95969e-14	3.39126e-13	410.083	207.924	373.912	161.788	373.09	204.205	ETNK2
ENSG00000265399	1.00012	0.0247051	0.0496343	22.5217	8.13112	30.4592	22.0031	22.2885	8.93826	AP005329.2
ENSG00000136842	-1.00122	6.06167e-07	3.12764e-06	74.134	133.583	49.3648	132.019	71.7108	127.198	TMOD1
ENSG00000186283	-1.00292	7.13787e-32	2.45922e-30	776.999	1500.77	797.19	1518.22	730.675	1595.14	TOR3A
ENSG00000141569	-1.00545	1.95496e-35	7.8074e-34	1400.1	2680.95	1464.14	2780.16	1292.73	2878.81	TRIM65
ENSG00000134802	-1.0056	1.06179e-21	2.1146e-20	688.789	1497.29	863.359	1537.63	847.932	1773.9	SLC43A3
ENSG00000229953	-1.00606	0.000111655	0.000392776	27.2138	74.3417	42.0126	66.0094	36.8245	71.5061	AL590666.2
ENSG00000272606	-1.00854	0.00520814	0.012667	23.4601	46.4636	12.6038	37.5347	19.3813	29.565	AC015982.1
ENSG00000215417	-1.01062	9.09543e-06	3.87057e-05	44.105	109.189	54.6164	116.487	52.3295	81.8195	MIR17HG
ENSG00000010318	-1.01131	1.06305e-08	6.93772e-08	77.8876	156.815	74.5724	155.316	82.3706	160.889	PHF7
ENSG00000173638	-1.01184	2.84862e-19	4.91281e-18	1335.35	2700.69	1752.98	3041.61	1544.69	3588.37	SLC19A1
ENSG00000198885	-1.01258	3.52584e-18	5.55283e-17	252.431	468.12	237.371	491.834	252.926	534.921	ITPRIPL1
ENSG00000186854	-1.01353	0.00905884	0.0206763	16.8913	25.555	15.7547	31.0632	11.6288	32.3153	TRABD2A
ENSG00000100979	-1.01412	4.7874e-25	1.128e-23	705.681	1311.43	773.032	1450.91	682.222	1593.07	PLTP
ENSG00000130511	-1.01463	1.15939e-37	5.03048e-36	3820.25	8179.91	4472.24	8142.45	4112.71	8731.31	SSBP4
ENSG00000171126	-1.01687	6.6496e-10	4.97032e-09	121.054	216.056	119.736	292.512	112.412	211.08	KCNG3
ENSG00000042088	-1.01773	2.52626e-32	8.88677e-31	736.648	1596.02	756.227	1467.74	737.459	1454.19	TDP1
ENSG00000121057	-1.01957	7.8553e-40	3.63906e-38	1710.71	3513.81	1828.6	3534.74	1623.18	3417.85	AKAP1
ENSG00000149150	-1.0226	1.05042e-25	2.5884e-24	494.54	967.604	529.359	1001.79	498.1	1114.53	SLC43A1
ENSG00000114779	-1.02551	3.16186e-27	8.60849e-26	714.126	1469.41	839.202	1597.17	793.665	1703.08	ABHD14B
ENSG00000204899	-1.02594	1.59981e-29	4.88576e-28	688.789	1356.74	685.856	1519.51	680.284	1315.3	MZT1
ENSG00000160352	-1.02878	6.82234e-10	5.09005e-09	91.0253	211.409	92.4278	176.025	96.9065	184.953	ZNF714
ENSG00000075131	-1.02878	1.26613e-17	1.89868e-16	207.388	433.273	203.761	420.648	204.473	404.284	TIPIN
ENSG00000183765	-1.02956	1.25375e-22	2.62903e-21	337.826	743.417	379.164	720.926	333.359	681.371	CHEK2
ENSG00000117593	-1.03042	3.37348e-33	1.22684e-31	1048.2	1938.69	1007.25	2086.41	1021.4	2253.13	DARS2
ENSG00000173085	-1.0313	6.9422e-30	2.1685e-28	584.626	1203.41	536.711	1135.1	593.068	1166.79	COQ2
ENSG00000054654	-1.03231	7.46866e-14	8.26217e-13	184.866	377.516	176.453	333.93	204.473	439.35	SYNE2
ENSG00000167767	-1.03373	6.81165e-32	2.35221e-30	1066.97	2085.05	1144.84	2290.91	1135.74	2469.02	KRT80
ENSG00000272449	-1.03555	0.000271937	0.000889868	36.5978	60.4026	38.8617	56.9493	21.3194	78.3817	AL139246.5
ENSG00000092969	-1.03673	3.96668e-29	1.18732e-27	1933.11	3682.24	1930.48	4386.39	1779.2	3517.55	TGFB2
ENSG00000188566	-1.03792	4.38925e-17	6.29977e-16	311.551	724.832	440.082	775.286	400.224	857.386	NDOR1
ENSG00000165195	-1.03903	8.07296e-14	8.89148e-13	187.681	420.495	190.107	353.344	158.927	332.091	PIGA
ENSG00000106399	-1.03976	5.1836e-16	6.91269e-15	206.449	482.06	236.321	445.24	199.627	396.721	RPA3
ENSG00000213551	-1.0398	5.95226e-31	1.97395e-29	719.757	1441.53	669.051	1390.08	634.738	1333.18	DNAJC9
ENSG00000164509	-1.0408	1.75965e-18	2.83654e-17	393.192	698.115	284.636	684.685	319.792	673.807	IL31RA
ENSG00000112972	-1.04137	4.70337e-25	1.10994e-23	1543.68	3136.29	1355.96	3279.76	1441.97	2533.65	HMGCS1
ENSG00000004777	-1.04228	2.97553e-06	1.36918e-05	42.2282	89.4424	54.6164	106.133	57.1749	118.948	ARHGAP33
ENSG00000143869	-1.04238	4.62112e-09	3.15965e-08	109.793	168.43	76.673	196.734	82.3706	189.766	GDF7
ENSG00000017483	-1.04245	2.36484e-43	1.20287e-41	2003.5	4186.37	2157.35	4079.64	1957.51	4328.87	SLC38A5
ENSG00000231632	-1.04403	3.30011e-06	1.50977e-05	37.5362	108.028	55.6667	104.838	56.2058	95.5706	NA
ENSG00000273237	-1.0443	0.00329766	0.00848131	15.0145	36.0093	14.7044	34.9461	24.2266	39.8784	AC004520.1
ENSG00000108947	-1.04553	7.90855e-06	3.39428e-05	38.4746	81.3112	42.0126	86.7182	44.577	89.3826	EFNB3
ENSG00000261762	-1.04627	8.95184e-05	0.000319684	27.2138	87.1192	34.6604	60.8322	44.577	71.5061	AC027228.2
ENSG00000133315	-1.04744	6.35885e-25	1.48663e-23	402.576	808.466	383.365	775.286	350.802	767.315	MACROD1
ENSG00000178445	-1.04777	2.62188e-31	8.83109e-30	686.913	1371.84	731.02	1403.02	632.8	1459.69	GLDC
ENSG00000158089	-1.04796	0.00141785	0.00395904	30.029	36.0093	17.8554	55.655	19.3813	48.1291	GALNT14
ENSG00000269399	-1.04865	0.00482472	0.0118656	14.0761	33.6861	17.8554	51.772	21.3194	26.8148	AC008764.6
ENSG00000196497	-1.04971	3.65933e-14	4.16124e-13	143.576	331.053	190.107	332.635	165.71	365.094	IPO4
ENSG00000122483	-1.05074	2.90645e-08	1.78683e-07	65.6884	131.26	67.2202	135.902	64.9274	141.637	CCDC18
ENSG00000148229	-1.05136	1.4418e-42	7.23593e-41	2386.36	5110.99	2378.96	4671.13	2205.59	4667.15	POLE3
ENSG00000223865	-1.05221	1.99881e-06	9.50239e-06	49.7355	87.1192	57.7674	121.664	46.5151	110.009	HLA-DPB1
ENSG00000179431	-1.05224	4.9368e-39	2.2254e-37	1217.11	2520.65	1327.6	2564.01	1174.51	2623.04	FJX1
ENSG00000154162	-1.05264	0.0169208	0.0357065	11.2609	20.9086	7.35221	23.2974	16.4741	28.1899	CDH12
ENSG00000142408	-1.05363	2.64978e-29	8.02717e-28	504.862	962.957	474.743	1022.5	482.595	1047.84	CACNG8
ENSG00000197744	-1.0544	1.82837e-05	7.35647e-05	33.7826	78.9881	36.761	89.3068	45.5461	74.2563	PTMAP2
ENSG00000243477	-1.0551	6.53066e-14	7.2726e-13	137.946	284.589	139.692	270.509	140.514	310.089	NAT6
ENSG00000169919	-1.05616	6.14254e-34	2.30055e-32	842.688	1766.78	892.768	1673.53	841.149	1907.98	GUSB
ENSG00000151468	-1.05841	6.30208e-07	3.24058e-06	56.3043	106.866	70.3711	117.781	47.4842	134.761	CCDC3
ENSG00000189403	-1.05977	2.93735e-34	1.11679e-32	9415.02	20362.7	9062.12	19973.7	8780.7	16498.7	HMGB1
ENSG00000132646	-1.0624	1.85387e-50	1.16786e-48	2664.13	5721.99	2741.32	5527.96	2573.84	5415.9	PCNA
ENSG00000165175	-1.06293	2.28549e-30	7.38418e-29	870.84	1816.73	931.63	1782.25	751.995	1737.46	MID1IP1
ENSG00000021645	-1.06477	6.52313e-05	0.000238033	33.7826	62.7258	29.4088	64.7151	30.041	67.3807	NRXN3
ENSG00000186480	-1.06531	4.6985e-40	2.21064e-38	1400.1	3023.62	1380.11	3089.5	1447.78	2744.05	INSIG1
ENSG00000183049	-1.06679	5.44109e-27	1.45508e-25	630.608	1170.88	533.56	1233.47	521.357	1132.41	CAMK1D
ENSG00000169884	-1.06773	0.000498932	0.00154249	28.1522	55.7563	23.1069	51.772	20.3504	44.0037	WNT10B
ENSG00000230330	-1.06964	0.000323676	0.00104352	30.9674	58.0795	23.1069	68.598	26.1648	44.6913	HMGN2P3
ENSG00000152455	-1.07132	3.11621e-26	8.03384e-25	420.406	851.445	383.365	917.66	420.574	810.632	SUV39H2
ENSG00000161558	-1.0742	2.37026e-09	1.67229e-08	71.3188	199.793	99.78	166.965	83.3396	168.452	TMEM143
ENSG00000120699	-1.07484	2.64894e-25	6.37099e-24	569.612	1213.86	577.674	1251.59	508.759	1031.34	EXOSC8
ENSG00000225880	-1.07493	0.00258938	0.00684199	17.8297	42.9788	16.805	25.886	20.3504	45.3789	LINC00115
ENSG00000167550	-1.07557	2.70199e-05	0.000105775	28.1522	74.3417	38.8617	72.4809	46.5151	90.0702	RHEBL1
ENSG00000138092	-1.07585	2.1246e-24	4.84665e-23	489.848	1095.38	503.101	1052.27	604.697	1214.23	CENPO
ENSG00000235162	-1.0763	2.63797e-38	1.16816e-36	988.141	2129.19	969.441	2174.43	1000.08	1941.67	C12orf75
ENSG00000207652	-1.07807	1.53015e-08	9.79506e-08	61.9347	132.421	79.824	147.55	67.8346	159.514	MIR621
ENSG00000169689	-1.0781	2.30219e-36	9.57509e-35	1134.53	2347.57	1116.49	2199.02	978.756	2271.01	CENPX
ENSG00000074966	-1.08155	3.00364e-06	1.38043e-05	45.0434	102.22	35.7107	93.1897	52.3295	88.0075	TXK
ENSG00000071626	-1.08167	1.81634e-55	1.3211e-53	4754.9	10284.7	4791.54	9761.62	4527.47	9742.02	DAZAP1
ENSG00000132199	-1.08275	2.3932e-33	8.7669e-32	808.905	1693.6	749.925	1650.23	725.83	1503	ENOSF1
ENSG00000197417	-1.08333	9.54671e-13	9.69219e-12	113.547	236.964	137.591	258.86	117.257	280.524	SHPK
ENSG00000273352	-1.0851	0.00871294	0.0199699	13.1377	29.0397	13.6541	28.4746	10.6597	22.6894	NA
ENSG00000189060	-1.08742	3.39125e-37	1.45466e-35	1477.99	3471.99	1591.23	3092.09	1432.28	3003.94	H1F0
ENSG00000196365	-1.09092	7.45599e-48	4.37202e-46	4540.94	9229.99	4786.29	9624.42	4284.24	10131.2	LONP1
ENSG00000165071	-1.09152	0.00414213	0.0104061	13.1377	33.6861	12.6038	28.4746	19.3813	33.6904	TMEM71
ENSG00000184992	-1.0932	9.68348e-29	2.83096e-27	506.739	1140.68	620.737	1245.12	558.182	1207.35	BRI3BP
ENSG00000136159	-1.09355	2.37498e-34	9.05256e-33	547.09	1195.28	583.975	1268.42	585.316	1200.48	NUDT15
ENSG00000247626	-1.09363	2.4324e-35	9.63741e-34	611.84	1238.25	600.781	1318.89	575.625	1260.98	MARS2
ENSG00000128951	-1.09424	4.6729e-48	2.76989e-46	1342.86	2785.49	1332.85	2951.01	1328.59	2815.55	DUT
ENSG00000241360	-1.09473	1.04173e-13	1.13737e-12	246.801	520.392	215.315	393.468	167.648	431.787	PDXP
ENSG00000172244	-1.09569	5.65884e-08	3.36491e-07	50.6739	127.775	66.1699	152.728	80.4324	140.95	C5orf34
ENSG00000167157	-1.09645	0.00338925	0.00868572	15.9529	31.3629	14.7044	28.4746	15.505	37.8157	PRRX2
ENSG00000083807	-1.09667	3.18214e-20	5.84272e-19	399.761	874.677	357.107	736.457	319.792	696.497	SLC27A5
ENSG00000082497	-1.09766	2.51919e-06	1.17391e-05	41.2898	90.604	47.2642	80.2467	43.6079	108.634	SERTAD4
ENSG00000170779	-1.09874	3.52147e-44	1.82197e-42	1409.48	3133.97	1456.79	2907	1327.62	2940.69	CDCA4
ENSG00000160318	-1.10013	0.002872	0.00751492	14.0761	29.0397	19.956	41.4176	14.536	33.6904	CLDND2
ENSG00000168389	-1.10266	3.17928e-19	5.45807e-18	207.388	484.383	254.176	498.306	208.349	456.539	MFSD2A
ENSG00000141858	-1.10287	4.71162e-21	9.08298e-20	852.072	1671.53	1070.27	2134.3	932.241	2316.38	SAMD1
ENSG00000213390	-1.10379	1.40349e-29	4.3301e-28	412.898	944.372	430.629	889.185	406.038	854.635	ARHGAP19
ENSG00000088305	-1.10822	6.41538e-16	8.52515e-15	167.975	347.315	178.554	324.87	150.205	392.596	DNMT3B
ENSG00000112039	-1.10983	1.86664e-24	4.27115e-23	292.782	662.106	306.692	601.85	274.246	620.865	FANCE
ENSG00000272909	-1.11019	0.0182742	0.0381444	13.1377	27.8781	8.40252	11.6487	10.6597	28.8775	AL122035.2
ENSG00000213430	-1.11053	0.00402881	0.0101655	14.0761	30.2013	10.5032	46.5948	24.2266	30.2526	HSPD1P1
ENSG00000088882	-1.11284	1.73016e-06	8.33313e-06	38.4746	96.4119	39.912	88.0125	56.2058	105.196	CPXM1
ENSG00000132780	-1.11456	1.79207e-44	9.33615e-43	1834.58	4366.41	1922.08	4100.35	1901.31	3791.2	NASP
ENSG00000179598	-1.11702	2.33842e-21	4.56644e-20	224.279	484.383	205.862	491.834	230.638	460.664	PLD6
ENSG00000235111	-1.11782	0.00977011	0.0220969	19.7065	26.7166	9.45284	24.5917	7.75252	28.8775	Z97192.3
ENSG00000180198	-1.12006	1.16384e-60	1.04926e-58	2828.35	6070.46	2722.42	6009.44	2758.93	5983.82	RCC1
ENSG00000235919	-1.1202	0.000185888	0.000628364	40.3514	73.1801	25.2076	66.0094	20.3504	50.1918	ASH1L-AS1
ENSG00000072310	-1.12027	7.18343e-23	1.52544e-21	1306.26	2718.12	1652.15	3215.04	1505.93	3760.26	SREBF1
ENSG00000141448	-1.12032	2.97356e-30	9.44513e-29	807.967	1698.24	953.687	2057.94	833.396	1883.91	GATA6
ENSG00000111331	-1.12043	1.24513e-18	2.03326e-17	208.326	478.575	268.881	494.423	235.483	568.611	OAS3
ENSG00000167553	-1.12184	1.6066e-45	8.57764e-44	7682.72	17547	9041.12	18084	8467.69	19182.2	TUBA1C
ENSG00000100714	-1.12192	1.18822e-47	6.85437e-46	2685.72	5559.37	2604.78	5421.83	2335.45	5613.23	MTHFD1
ENSG00000131386	-1.12291	6.51042e-09	4.36036e-08	62.8731	177.723	80.8743	147.55	66.8655	134.761	GALNT15
ENSG00000132967	-1.12404	1.19499e-14	1.42003e-13	112.609	266.004	129.189	273.098	125.009	260.585	HMGB1P5
ENSG00000164045	-1.126	1.4059e-38	6.24402e-37	583.688	1263.81	595.529	1269.71	582.408	1308.42	CDC25A
ENSG00000023445	-1.12654	2.018e-08	1.2686e-07	79.7644	132.421	58.8177	181.202	64.9274	134.761	BIRC3
ENSG00000165501	-1.12654	4.42219e-27	1.1932e-25	364.101	802.658	334	751.989	337.235	710.936	LRR1
ENSG00000123416	-1.12766	3.63787e-46	2.01367e-44	14299.4	33014.7	16507.8	32250.1	15625.2	36179.3	TUBA1B
ENSG00000183196	-1.13035	0.00253209	0.00670473	15.0145	38.3324	16.805	31.0632	13.5669	30.2526	CHST6
ENSG00000106511	-1.13094	1.63121e-17	2.42204e-16	176.42	435.596	181.705	381.819	173.463	350.655	MEOX2
ENSG00000106003	-1.1375	4.7377e-20	8.62525e-19	228.032	440.242	233.17	493.129	214.163	546.609	LFNG
ENSG00000197275	-1.13945	5.5021e-07	2.86147e-06	65.6884	117.321	49.3648	104.838	35.8554	110.697	RAD54B
ENSG00000241945	-1.14066	3.46426e-52	2.32847e-50	1424.5	3209.47	1488.3	3105.03	1457.47	3314.72	PWP2
ENSG00000105202	-1.1421	1.03916e-34	4.00143e-33	5934.47	12820.5	5779.89	11774.3	4668.96	11565.4	FBL
ENSG00000224738	-1.14251	0.00346946	0.00887615	15.0145	33.6861	19.956	32.3575	8.72159	30.2526	AC099850.1
ENSG00000230567	-1.14279	2.137e-09	1.51839e-08	54.4275	148.683	76.673	156.61	73.649	146.45	NA
ENSG00000176244	-1.14317	0.00431111	0.0107749	19.7065	31.3629	14.7044	44.0062	9.69065	24.0646	ACBD7
ENSG00000248098	-1.145	5.38334e-18	8.33008e-17	183.927	381.001	188.006	377.936	147.298	387.783	BCKDHA
ENSG00000155816	-1.14504	1.70522e-08	1.08223e-07	56.3043	127.775	66.1699	133.313	49.4223	119.635	FMN2
ENSG00000249637	-1.14547	0.00504638	0.0123181	14.0761	34.8477	13.6541	23.2974	10.6597	26.8148	AC008438.1
ENSG00000178295	-1.14575	3.0604e-20	5.63293e-19	196.127	429.788	183.805	447.828	192.844	394.659	GEN1
ENSG00000127399	-1.14581	2.84614e-09	1.98939e-08	77.8876	139.391	98.7297	207.088	75.5871	208.33	LRRC61
ENSG00000255062	-1.14703	0.00382152	0.00969598	18.7681	33.6861	11.5535	36.2404	11.6288	24.7521	AP001318.2
ENSG00000138074	-1.1478	8.24771e-34	3.05856e-32	2012.88	3921.52	2067.02	4206.48	1817.97	4928.42	SLC5A6
ENSG00000109685	-1.14987	3.29028e-54	2.30412e-52	2872.46	6444.5	2849.51	6120.75	3011.86	6806.83	NSD2
ENSG00000183010	-1.1502	6.72835e-56	4.94157e-54	2475.51	5455.98	2505	5345.46	2281.18	5315.52	PYCR1
ENSG00000090447	-1.15287	4.16235e-23	8.96543e-22	394.13	911.847	483.145	903.422	339.173	886.951	TFAP4
ENSG00000272293	-1.16029	0.0107345	0.0239365	14.0761	18.5854	9.45284	23.2974	7.75252	27.5023	AC083964.1
ENSG00000259781	-1.16117	5.43687e-19	9.11554e-18	264.63	644.682	259.428	652.328	266.493	480.603	HMGB1P6
ENSG00000158321	-1.16421	1.64589e-07	9.14409e-07	47.8587	96.4119	48.3145	106.133	57.1749	137.512	AUTS2
ENSG00000168237	-1.1652	1.25362e-20	2.36226e-19	203.634	428.626	170.151	412.882	186.061	415.973	GLYCTK
ENSG00000182199	-1.16643	2.39505e-59	2.04885e-57	4864.69	10968.9	5032.06	10403.6	4574.96	11103.4	SHMT2
ENSG00000174332	-1.17068	0.00034537	0.00110566	16.8913	38.3324	25.2076	56.9493	20.3504	45.3789	GLIS1
ENSG00000131944	-1.17094	5.00758e-09	3.4038e-08	73.1956	160.299	61.9686	122.959	53.2986	140.95	FAAP24
ENSG00000162460	-1.17304	0.0150101	0.0321011	10.3225	22.0702	8.40252	22.0031	7.75252	16.5014	TMEM82
ENSG00000129757	-1.17374	0.0154221	0.0328516	6.56884	20.9086	12.6038	22.0031	7.75252	17.8765	CDKN1C
ENSG00000260924	-1.174	1.09857e-06	5.44083e-06	39.413	85.9576	37.8114	78.9524	34.8864	87.3199	LINC01311
ENSG00000267194	-1.174	0.00235345	0.00628253	18.7681	37.1709	11.5535	28.4746	12.5979	31.6277	NA
ENSG00000105997	-1.17443	3.78584e-24	8.53289e-23	388.5	942.049	464.239	1150.63	472.904	904.827	HOXA3
ENSG00000138675	-1.17681	2.37279e-16	3.23009e-15	196.127	411.203	185.906	459.477	153.112	345.842	FGF5
ENSG00000151849	-1.18073	4.61774e-24	1.03306e-22	279.645	577.31	241.573	560.432	224.823	555.547	CENPJ
ENSG00000213397	-1.18092	1.79261e-08	1.13259e-07	46.9203	117.321	64.0693	151.433	59.113	118.26	HAUS7
ENSG00000006634	-1.18518	1.60838e-31	5.45399e-30	375.362	809.628	368.661	886.596	349.833	795.505	DBF4
ENSG00000232445	-1.18663	1.03049e-25	2.54346e-24	264.63	619.127	242.623	569.493	253.895	547.984	AC006329.1
ENSG00000172167	-1.1873	1.5249e-11	1.37068e-10	77.8876	187.016	74.5724	176.025	76.5562	160.889	MTBP
ENSG00000247092	-1.1876	2.38871e-20	4.45104e-19	187.681	446.05	191.157	388.29	164.741	403.597	SNHG10
ENSG00000073670	-1.18765	8.90097e-08	5.16229e-07	72.2572	132.421	45.1636	113.899	42.6389	119.635	ADAM11
ENSG00000272578	-1.18785	0.00122322	0.00347028	18.7681	34.8477	13.6541	42.7119	14.536	30.9401	AP000347.1
ENSG00000066735	-1.18906	7.73901e-15	9.36644e-14	175.482	349.638	178.554	450.417	226.761	519.107	KIF26A
ENSG00000165891	-1.19113	1.0348e-32	3.7007e-31	338.764	810.789	349.755	770.109	361.461	814.069	E2F7
ENSG00000214357	-1.19189	0.0132012	0.0286518	9.38405	20.9086	9.45284	12.943	10.6597	31.6277	NEURL1B
ENSG00000118655	-1.1927	6.32084e-24	1.40779e-22	249.616	558.724	270.981	541.018	249.05	651.118	DCLRE1B
ENSG00000149929	-1.19386	6.10577e-20	1.10358e-18	219.587	482.06	204.812	432.297	165.71	436.6	HIRIP3
ENSG00000260708	-1.19741	2.29746e-14	2.66492e-13	135.13	313.629	103.981	258.86	118.226	250.959	AL118516.1
ENSG00000114346	-1.19854	2.21008e-36	9.24303e-35	618.409	1429.92	597.63	1428.91	566.903	1241.73	ECT2
ENSG00000014138	-1.19869	1.23411e-30	4.06581e-29	373.485	878.161	414.875	816.704	348.864	908.952	POLA2
ENSG00000189056	-1.19885	0.00893795	0.0204265	12.1993	23.2318	5.25158	24.5917	12.5979	22.0019	RELN
ENSG00000233611	-1.20111	0.0108943	0.0241996	7.50724	29.0397	9.45284	16.8259	11.6288	19.9392	AC019068.1
ENSG00000102967	-1.20119	1.29483e-25	3.17508e-24	311.551	756.195	358.158	758.461	280.06	671.745	DHODH
ENSG00000182481	-1.20168	4.36778e-67	4.47356e-65	5754.3	13196.8	6177.96	14106.6	5999.48	13937.5	KPNA2
ENSG00000227896	-1.20203	0.000452114	0.00141049	21.5833	54.5947	16.805	45.3005	18.4122	33.0028	AL731569.1
ENSG00000029993	-1.20267	6.79726e-55	4.89663e-53	1372.89	3115.38	1360.16	3099.85	1262.69	2984.69	HMGB3
ENSG00000185860	-1.20321	5.37311e-15	6.61468e-14	113.547	279.943	109.233	298.984	130.824	240.646	CCDC190
ENSG00000135069	-1.20678	2.16031e-50	1.35524e-48	1615.93	3933.14	1874.81	4031.75	1648.38	3895.02	PSAT1
ENSG00000070950	-1.20981	6.756e-30	2.11473e-28	328.442	807.304	309.843	726.103	325.606	700.622	RAD18
ENSG00000141499	-1.21174	3.96217e-34	1.49885e-32	609.025	1251.03	619.686	1355.13	557.213	1521.57	WRAP53
ENSG00000213881	-1.21578	0.00959333	0.0217362	16.8913	24.3934	6.30189	23.2974	6.78346	22.6894	NPM1P6
ENSG00000227963	-1.21651	0.00623187	0.0148491	10.3225	26.7166	10.5032	23.2974	9.69065	21.3143	RBM15-AS1
ENSG00000143851	-1.21713	0.00774445	0.0179883	10.3225	24.3934	6.30189	19.4145	13.5669	26.1272	PTPN7
ENSG00000209042	-1.21788	0.00673103	0.0158744	12.1993	38.3324	9.45284	14.2373	12.5979	26.8148	SNORD12C
ENSG00000164099	-1.21849	0.0058395	0.0140133	8.44565	30.2013	15.7547	31.0632	9.69065	18.5641	PRSS12
ENSG00000231345	-1.22022	0.00225266	0.00604027	11.2609	23.2318	14.7044	36.2404	13.5669	32.3153	BEND3P1
ENSG00000119333	-1.22023	3.41782e-52	2.30756e-50	1618.75	3733.35	1707.81	3625.34	1475.89	3824.2	WDR34
ENSG00000187123	-1.2206	7.56338e-16	9.98897e-15	180.174	370.547	147.044	431.002	145.36	308.026	LYPD6
ENSG00000070814	-1.22082	2.87834e-43	1.45424e-41	2270.94	5408.36	2748.68	5669.04	2365.49	6124.77	TCOF1
ENSG00000128944	-1.22095	7.46286e-48	4.37202e-46	687.851	1639	716.315	1641.17	676.408	1571.76	KNSTRN
ENSG00000272669	-1.22407	0.0213857	0.0437062	9.38405	15.1007	6.30189	15.5316	5.81439	19.2516	AL021707.6
ENSG00000107968	-1.22428	9.7898e-14	1.07197e-12	97.5941	266.004	101.881	208.383	93.9994	212.456	MAP3K8
ENSG00000104889	-1.23162	1.27067e-38	5.66012e-37	490.786	1300.98	543.013	1153.22	516.512	1185.35	RNASEH2A
ENSG00000177084	-1.2358	3.25789e-31	1.09488e-29	710.373	1673.85	874.913	1885.8	832.427	2123.87	POLE
ENSG00000117877	-1.2363	2.48765e-46	1.38719e-44	654.068	1472.9	607.082	1514.33	615.357	1438.37	CD3EAP
ENSG00000254198	-1.23986	0.000398798	0.00125876	8.44565	46.4636	29.4088	47.8891	27.1338	57.0674	AC113191.1
ENSG00000271452	-1.24013	0.0193177	0.0400603	6.56884	10.4543	7.35221	24.5917	8.72159	18.5641	AC005034.5
ENSG00000138778	-1.24047	4.05227e-28	1.14039e-26	272.138	688.822	251.025	641.973	294.596	606.427	CENPE
ENSG00000137135	-1.24125	7.97916e-10	5.8976e-09	55.3659	145.199	49.3648	150.139	77.5252	137.512	ARHGEF39
ENSG00000144485	-1.24206	3.7243e-17	5.39165e-16	110.732	277.62	109.233	271.803	120.164	257.147	HES6
ENSG00000204228	-1.24287	2.41614e-05	9.56546e-05	33.7826	66.2106	17.8554	56.9493	25.1957	59.8176	HSD17B8
ENSG00000101911	-1.24615	3.8697e-46	2.13415e-44	962.804	2315.05	921.127	2306.44	909.952	2015.92	PRPS2
ENSG00000080839	-1.25619	3.67131e-27	9.9416e-26	260.877	656.298	302.491	649.739	236.452	605.052	RBL1
ENSG00000167325	-1.25726	2.31465e-53	1.60596e-51	1346.61	3459.21	1531.36	3554.15	1410.96	3241.84	RRM1
ENSG00000069482	-1.25836	4.08764e-40	1.92926e-38	1247.14	3035.23	1459.94	3057.14	1114.43	3045.2	GAL
ENSG00000097046	-1.25883	3.53405e-16	4.76354e-15	168.913	370.547	122.887	410.293	156.989	301.838	CDC7
ENSG00000120437	-1.26032	1.84242e-48	1.10516e-46	944.036	2496.26	996.749	2292.21	953.56	2150	ACAT2
ENSG00000126453	-1.26519	1.03936e-35	4.19533e-34	786.384	2105.96	927.429	1835.32	720.016	1905.22	BCL2L12
ENSG00000155846	-1.26613	1.00537e-27	2.78763e-26	243.047	533.169	237.371	547.489	209.318	575.487	PPARGC1B
ENSG00000130300	-1.26744	3.37401e-16	4.55598e-15	198.942	512.261	243.673	421.942	234.514	684.808	PLVAP
ENSG00000141401	-1.27094	4.02105e-28	1.13373e-26	235.54	583.118	252.076	561.727	212.225	544.546	IMPA2
ENSG00000176619	-1.27105	1.31243e-59	1.15555e-57	6136.23	14397.9	6694.71	14808.1	5723.3	15563.6	LMNB2
ENSG00000236200	-1.27145	1.45293e-05	5.96871e-05	20.6449	62.7258	23.1069	59.5379	29.072	54.3171	KDM4A-AS1
ENSG00000237510	-1.27282	0.0109394	0.0242783	7.50724	13.9391	11.5535	19.4145	6.78346	27.5023	GPAT2P1
ENSG00000231982	-1.27304	4.31349e-06	1.93863e-05	26.2753	78.9881	50.4151	86.7182	23.2576	74.9439	AC112907.2
ENSG00000185697	-1.27373	6.99836e-12	6.52833e-11	75.0724	246.257	126.038	279.569	97.8756	199.392	MYBL1
ENSG00000249992	-1.27389	1.61493e-17	2.40261e-16	110.732	268.327	139.692	298.984	114.35	310.776	TMEM158
ENSG00000174442	-1.27772	4.8955e-33	1.76472e-31	598.703	1419.46	562.969	1485.86	517.481	1176.41	ZWILCH
ENSG00000197459	-1.27791	0.00730183	0.0170868	3.75362	27.8781	15.7547	19.4145	10.6597	24.7521	NA
ENSG00000136122	-1.27797	3.21974e-19	5.52124e-18	153.898	324.083	126.038	379.23	138.576	316.965	BORA
ENSG00000143401	-1.27844	7.77078e-46	4.19344e-44	1006.91	2631	1024.06	2459.17	964.22	2183.69	ANP32E
ENSG00000166667	-1.28368	0.0091292	0.0208036	11.2609	16.2622	8.40252	27.1803	5.81439	19.2516	NA
ENSG00000132773	-1.28379	2.34542e-46	1.31274e-44	470.141	1170.88	490.497	1166.17	475.811	1159.91	TOE1
ENSG00000198554	-1.28492	3.37118e-32	1.17492e-30	264.63	652.813	272.032	645.856	248.081	615.365	WDHD1
ENSG00000112149	-1.28594	0.00391074	0.00989747	9.38405	29.0397	9.45284	27.1803	11.6288	19.2516	CD83
ENSG00000152270	-1.28776	1.0108e-16	1.42097e-15	95.7173	254.388	103.981	244.623	97.8756	228.957	PDE3B
ENSG00000090339	-1.29147	3.29911e-19	5.64447e-18	145.453	360.093	167	405.116	193.813	468.227	ICAM1
ENSG00000010292	-1.29531	1.00775e-44	5.30515e-43	1883.38	4993.67	2331.7	5076.25	2213.35	5695.74	NCAPD2
ENSG00000188486	-1.29562	6.02348e-40	2.82522e-38	1558.69	4113.19	2010.3	4266.02	1800.52	4790.22	H2AFX
ENSG00000108984	-1.29586	1.47791e-10	1.19183e-09	56.3043	138.229	51.4655	128.136	68.8036	164.327	MAP2K6
ENSG00000214975	-1.296	0.00244535	0.00650135	13.1377	41.8172	11.5535	20.7088	10.6597	24.7521	PPIAP29
ENSG00000163002	-1.29794	2.73808e-29	8.27803e-28	304.043	669.075	261.529	742.929	260.679	627.053	NUP35
ENSG00000128973	-1.29881	1.86148e-39	8.49287e-38	848.318	2310.4	1073.42	2244.32	988.447	2593.47	CLN6
ENSG00000237870	-1.30006	2.02909e-08	1.27504e-07	40.3514	109.189	32.5598	106.133	55.2367	101.759	AC073130.1
ENSG00000120334	-1.30077	1.61159e-24	3.7101e-23	173.605	440.242	169.101	393.468	159.896	404.972	CENPL
ENSG00000008516	-1.30124	0.000101008	0.000357998	14.0761	45.302	23.1069	41.4176	18.4122	48.8167	MMP25
ENSG00000138030	-1.30144	9.46833e-16	1.24394e-14	84.4565	242.772	105.032	210.971	92.0612	237.208	KHK
ENSG00000162073	-1.3021	8.8135e-27	2.328e-25	237.417	586.603	282.535	607.027	260.679	721.937	PAQR4
ENSG00000120539	-1.30365	5.81898e-26	1.46506e-24	214.895	610.996	246.824	546.195	209.318	501.918	MASTL
ENSG00000105486	-1.3045	1.41734e-54	1.00658e-52	985.325	2374.29	1032.46	2334.92	942.901	2594.16	LIG1
ENSG00000242114	-1.30576	5.69153e-32	1.96992e-30	425.098	1053.56	437.982	912.482	341.111	1007.27	MTFP1
ENSG00000204957	-1.30661	5.80717e-05	0.000214349	19.7065	47.6252	22.0566	47.8891	15.505	46.0664	NA
ENSG00000112218	-1.3104	0.0192605	0.0399815	5.63043	18.5854	5.25158	14.2373	7.75252	13.7512	GPR63
ENSG00000107833	-1.31399	1.30242e-54	9.29344e-53	1886.19	4465.15	1903.17	4779.85	1644.5	4270.43	NPM3
ENSG00000257851	-1.31546	0.0117984	0.0259665	8.44565	25.555	6.30189	19.4145	7.75252	12.3761	HNRNPA3P10
ENSG00000185432	-1.31581	4.25386e-17	6.12295e-16	103.225	372.87	164.9	320.987	151.174	346.53	METTL7A
ENSG00000188707	-1.3174	5.66303e-05	0.00020949	22.5217	60.4026	25.2076	60.8322	15.505	38.5033	ZBED6CL
ENSG00000125454	-1.31763	3.47223e-39	1.57939e-37	594.01	1456.63	559.818	1321.48	480.656	1298.8	SLC25A19
ENSG00000212304	-1.31872	0.000355086	0.00113435	28.1522	44.1404	16.805	59.5379	9.69065	35.0655	SNORD12
ENSG00000169683	-1.32046	1.61783e-42	8.09235e-41	433.543	1154.62	461.089	1022.5	424.451	1113.16	LRRC45
ENSG00000149636	-1.32107	1.45394e-29	4.47658e-28	254.308	766.649	277.283	652.328	284.905	624.303	DSN1
ENSG00000130816	-1.32211	2.70085e-51	1.71578e-49	2186.48	5705.73	2577.47	5885.19	2509.88	6584.06	DNMT1
ENSG00000269343	-1.32211	6.88351e-22	1.38792e-20	187.681	396.102	137.591	401.233	147.298	387.783	ZNF587B
ENSG00000132436	-1.32344	4.53006e-36	1.86862e-34	277.768	730.64	301.441	735.163	281.029	688.934	FIGNL1
ENSG00000121957	-1.32471	2.9383e-25	7.05567e-24	172.667	470.444	169.101	447.828	183.153	401.534	GPSM2
ENSG00000058804	-1.32495	5.94429e-58	4.78595e-56	1033.18	2822.66	1120.69	2693.44	1053.37	2522.65	NDC1
ENSG00000101441	-1.32758	3.8583e-09	2.66349e-08	47.8587	97.5735	44.1133	113.899	52.3295	147.138	CST4
ENSG00000168393	-1.32775	1.87223e-57	1.46814e-55	1656.29	4214.25	1609.08	3730.18	1460.38	3917.02	DTYMK
ENSG00000077514	-1.32825	3.37001e-29	1.01681e-27	269.322	641.197	249.975	713.16	245.174	573.424	POLD3
ENSG00000129282	-1.33083	2.69251e-30	8.58866e-29	224.279	519.23	207.962	531.958	197.689	533.545	NA
ENSG00000176890	-1.33584	5.88875e-62	5.4729e-60	2161.15	5847.44	2572.22	5926.61	2312.19	6003.76	TYMS
ENSG00000146374	-1.33618	1.04528e-14	1.24804e-13	77.8876	220.702	103.981	257.566	85.2778	198.704	RSPO3
ENSG00000183048	-1.33668	1.96605e-32	6.96492e-31	218.648	594.734	249.975	575.964	236.452	606.427	SLC25A10
ENSG00000101665	-1.33697	4.7775e-33	1.72909e-31	462.634	1335.83	564.019	1491.04	549.46	1161.29	SMAD7
ENSG00000146263	-1.33869	5.3652e-29	1.59013e-27	190.496	497.16	180.654	472.42	201.566	479.916	MMS22L
ENSG00000183023	-1.34221	3.71196e-07	1.97901e-06	31.9058	84.796	23.1069	82.8353	37.7936	70.131	SLC8A1
ENSG00000251031	-1.34374	0.00642203	0.0152484	6.56884	13.9391	9.45284	31.0632	9.69065	20.6268	AC132803.1
ENSG00000003137	-1.34483	1.40714e-06	6.85626e-06	35.6594	56.9179	27.3082	76.3638	30.041	100.384	CYP26B1
ENSG00000163884	-1.34731	8.35605e-06	3.57512e-05	15.0145	73.1801	26.2579	68.598	36.8245	57.7549	KLF15
ENSG00000092621	-1.3549	8.86664e-26	2.19928e-24	334.072	1175.53	470.541	882.713	426.389	1083.59	PHGDH
ENSG00000072501	-1.35804	2.39792e-67	2.48987e-65	2112.35	5327.05	2258.18	5458.07	2196.87	6038.14	SMC1A
ENSG00000132326	-1.36064	3.74497e-19	6.38553e-18	101.348	269.489	95.5787	253.683	103.69	250.271	PER2
ENSG00000175322	-1.36091	8.24191e-06	3.5303e-05	14.0761	58.0795	29.4088	68.598	28.1029	57.0674	ZNF519
ENSG00000149591	-1.36325	6.40641e-34	2.39342e-32	501.108	1439.21	556.667	1317.6	448.677	1124.16	TAGLN
ENSG00000261428	-1.36596	4.23982e-05	0.000160672	19.7065	48.7867	18.9057	53.0664	15.505	39.1908	AC097461.1
ENSG00000242689	-1.36627	0.00119551	0.00339614	15.0145	37.1709	8.40252	27.1803	10.6597	24.7521	CNTF
ENSG00000178752	-1.36834	0.00111818	0.00320063	12.1993	37.1709	14.7044	27.1803	7.75252	25.4397	ERFE
ENSG00000120833	-1.36927	0.00186899	0.00509865	12.1993	29.0397	4.20126	31.0632	16.4741	26.1272	SOCS2
ENSG00000196290	-1.37094	8.55997e-34	3.16656e-32	264.63	652.813	236.321	625.148	225.792	605.052	NIF3L1
ENSG00000184162	-1.37654	6.10899e-39	2.73741e-37	369.732	913.009	357.107	938.368	310.101	845.697	NR2C2AP
ENSG00000236452	-1.37922	4.79525e-06	2.13097e-05	23.4601	56.9179	17.8554	62.1265	24.2266	52.942	AC123023.1
ENSG00000179294	-1.38369	2.62533e-32	9.21373e-31	500.17	1166.24	608.133	1462.56	475.811	1497.5	NA
ENSG00000049541	-1.38381	5.16754e-46	2.80876e-44	537.706	1440.37	556.667	1269.71	473.873	1378.55	RFC2
ENSG00000203995	-1.3849	2.35335e-12	2.29482e-11	49.7355	135.906	55.6667	154.022	59.113	140.262	ZYG11A
ENSG00000128564	-1.39001	0.00984727	0.0222413	6.56884	15.1007	7.35221	22.0031	5.81439	15.1263	VGF
ENSG00000218422	-1.39257	0.000195194	0.000656724	12.1993	33.6861	14.7044	49.1834	16.4741	32.3153	NA
ENSG00000066248	-1.39555	7.98165e-06	3.42272e-05	27.2138	49.9483	25.2076	51.772	17.4432	79.0692	NGEF
ENSG00000110328	-1.39854	0.0129131	0.0280832	10.3225	19.747	9.45284	19.4145	0.969065	15.8138	GALNT18
ENSG00000151503	-1.40104	5.66289e-65	5.53639e-63	809.844	2140.81	859.158	2105.83	780.098	2215.31	NCAPD3
ENSG00000137700	-1.40116	1.21161e-40	5.77278e-39	283.398	771.295	288.837	740.34	309.132	812.007	SLC37A4
ENSG00000160298	-1.40154	1.42405e-19	2.50767e-18	90.0869	308.983	115.535	265.332	118.226	279.836	C21orf58
ENSG00000164032	-1.40443	1.24646e-65	1.25951e-63	5735.53	15235.4	5383.92	13917.6	4929.64	13337.3	H2AFZ
ENSG00000156802	-1.40588	2.56685e-43	1.30123e-41	343.456	953.665	404.371	1009.55	349.833	944.706	ATAD2
ENSG00000111602	-1.40785	3.53937e-49	2.16621e-47	642.808	1779.55	668.001	1553.16	665.748	1901.79	TIMELESS
ENSG00000213707	-1.41219	8.19888e-11	6.79374e-10	68.5036	219.54	74.5724	195.439	57.1749	123.073	HMGB1P10
ENSG00000163006	-1.4151	3.88677e-17	5.62144e-16	98.5325	248.58	85.0756	261.449	82.3706	204.892	CCDC138
ENSG00000159399	-1.41629	1.95543e-75	2.701e-73	1162.68	3103.77	1118.59	3057.14	1113.46	2905.62	HK2
ENSG00000169710	-1.41898	5.35398e-12	5.03495e-11	7566.36	20380.1	10339.3	25339.8	10223.6	29492.8	FASN
ENSG00000131652	-1.41964	7.86309e-48	4.58863e-46	351.902	974.573	378.114	929.308	346.925	973.583	THOC6
ENSG00000144579	-1.42153	1.7609e-59	1.53249e-57	1104.5	2892.36	1206.81	3045.49	1183.23	3411.67	CTDSP1
ENSG00000176974	-1.4237	4.18683e-57	3.23266e-55	555.536	1598.35	645.944	1589.4	583.377	1596.51	SHMT1
ENSG00000181938	-1.42488	4.03912e-59	3.43576e-57	527.384	1449.66	532.51	1359.02	518.45	1426.68	GINS3
ENSG00000106976	-1.43768	1.77893e-09	1.2742e-08	30.9674	98.7351	39.912	97.0726	34.8864	90.7577	DNM1
ENSG00000136824	-1.44136	2.69754e-61	2.49166e-59	570.55	1636.68	579.774	1602.34	636.676	1614.39	SMC2
ENSG00000112118	-1.44304	2.01873e-75	2.7631e-73	1728.54	4742.77	1770.83	4453.69	1561.16	4560.58	MCM3
ENSG00000100749	-1.4448	8.24062e-38	3.58586e-36	384.746	983.866	365.51	1036.74	308.163	867.699	VRK1
ENSG00000162607	-1.45276	6.58872e-57	5.06121e-55	537.706	1449.66	512.554	1453.5	494.223	1331.11	USP1
ENSG00000230267	-1.45372	0.000881512	0.00258111	10.3225	27.8781	7.35221	25.886	11.6288	26.8148	HERC2P4
ENSG00000188312	-1.45675	8.66436e-23	1.82704e-21	106.04	302.013	105.032	276.98	100.783	277.774	CENPP
ENSG00000131351	-1.4627	8.20139e-34	3.04889e-32	213.018	578.471	186.956	507.366	188.968	538.358	HAUS8
ENSG00000236269	-1.465	0.016615	0.0351046	9.38405	10.4543	3.15095	12.943	3.87626	21.3143	NA
ENSG00000160949	-1.47125	1.38969e-29	4.29634e-28	302.166	945.534	449.535	1004.38	384.719	1190.16	TONSL
ENSG00000156876	-1.47701	1.33778e-14	1.5847e-13	68.5036	192.824	76.673	181.202	48.4533	165.702	SASS6
ENSG00000130193	-1.47921	1.16169e-59	1.02885e-57	587.442	1615.77	653.296	1705.89	609.542	1828.22	THEM6
ENSG00000123975	-1.47924	7.87514e-74	1.0134e-71	2190.24	5838.15	2239.27	6080.63	1904.21	5741.11	CKS2
ENSG00000129173	-1.48153	1.1251e-17	1.69565e-16	70.3804	203.278	72.4718	186.379	76.5562	220.019	E2F8
ENSG00000188229	-1.48258	1.19453e-74	1.5639e-72	11017.8	33363.2	13166.8	31825.6	11435.9	34340.8	TUBB4B
ENSG00000142856	-1.48326	2.64774e-25	6.37099e-24	170.79	477.413	175.403	506.072	140.514	383.658	ITGB3BP
ENSG00000163918	-1.48397	4.59788e-39	2.07885e-37	201.757	628.42	234.22	618.676	227.73	608.489	RFC4
ENSG00000161692	-1.48469	4.53076e-29	1.34812e-27	209.264	664.429	315.095	720.926	257.771	794.818	DBF4B
ENSG00000203760	-1.48748	7.4096e-40	3.44318e-38	357.532	1143	389.667	975.903	331.42	908.952	CENPW
ENSG00000164611	-1.48837	1.14445e-69	1.26697e-67	1142.98	3589.31	1371.71	3435.08	1244.28	3516.17	PTTG1
ENSG00000175305	-1.48906	3.36462e-15	4.22148e-14	88.2101	197.47	52.5158	232.974	77.5252	187.703	CCNE2
ENSG00000221829	-1.49962	8.28595e-48	4.81673e-46	330.319	1025.68	402.271	974.609	344.018	1037.53	FANCG
ENSG00000272716	-1.50081	0.000264296	0.00086637	19.7065	42.9788	10.5032	31.0632	6.78346	31.6277	AL121658.1
ENSG00000197444	-1.51069	0.00634358	0.0150907	4.69203	12.7775	9.45284	18.1202	4.84533	22.0019	OGDHL
ENSG00000140534	-1.51152	4.24322e-26	1.08098e-24	145.453	386.809	176.453	416.765	134.7	490.229	TICRR
ENSG00000224420	-1.51185	5.70093e-07	2.95061e-06	23.4601	55.7563	35.7107	89.3068	16.4741	70.131	ADM5
ENSG00000215784	-1.51373	5.45799e-07	2.84147e-06	22.5217	69.6953	19.956	95.7783	32.9482	53.6296	FAM72D
ENSG00000138376	-1.51598	1.4405e-22	3.01643e-21	91.0253	289.236	103.981	282.158	92.0612	251.646	BARD1
ENSG00000174669	-1.51931	1.27365e-25	3.12824e-24	114.485	305.498	128.139	349.461	119.195	377.47	SLC29A2
ENSG00000138944	-1.52207	2.67773e-12	2.60103e-11	49.7355	121.967	42.0126	116.487	36.8245	129.949	SHISAL1
ENSG00000108342	-1.53445	1.13259e-18	1.85755e-17	77.8876	206.763	68.2705	225.208	93.0303	258.522	CSF3
ENSG00000173597	-1.5399	5.9129e-52	3.93914e-50	531.137	1729.61	599.73	1768.02	565.934	1443.87	SULT1B1
ENSG00000205208	-1.54016	4.38301e-46	2.39966e-44	303.105	908.363	284.636	903.422	300.41	779.691	C4orf46
ENSG00000262003	-1.54038	0.0121109	0.026534	0.938405	15.1007	11.5535	22.0031	4.84533	13.0636	AC087392.1
ENSG00000139734	-1.54318	5.90151e-64	5.65944e-62	533.014	1668.04	585.026	1663.18	539.769	1504.38	DIAPH3
ENSG00000120802	-1.54416	5.52458e-89	1.06639e-86	1402.92	4287.43	1541.86	4527.47	1546.63	4284.18	TMPO
ENSG00000271897	-1.55998	0.000657646	0.00198427	9.38405	30.2013	10.5032	19.4145	6.78346	28.1899	AL357518.1
ENSG00000140525	-1.56265	1.26041e-57	9.93549e-56	466.387	1542.59	533.56	1353.84	459.337	1410.87	FANCI
ENSG00000184897	-1.56309	6.3116e-73	7.91896e-71	1500.51	4720.7	1764.53	4810.92	1748.19	5270.82	H1FX
ENSG00000113810	-1.56348	1.86825e-75	2.60447e-73	824.858	2673.98	936.881	2703.8	973.911	2704.86	SMC4
ENSG00000260442	-1.56576	9.41179e-10	6.91238e-09	23.4601	92.9271	35.7107	81.541	31.0101	90.7577	ATP2A1-AS1
ENSG00000164841	-1.5666	0.00705137	0.0165496	9.38405	16.2622	3.15095	15.5316	3.87626	17.189	TMEM74
ENSG00000108106	-1.56672	4.3814e-81	6.94383e-79	4846.86	15218	5335.6	13975.9	4441.23	14122.5	UBE2S
ENSG00000188610	-1.56901	2.6662e-19	4.61936e-18	67.5652	202.117	77.7234	207.088	61.0511	202.142	FAM72B
ENSG00000186767	-1.57062	1.49668e-15	1.93094e-14	72.2572	181.208	46.2139	154.022	58.1439	189.079	SPIN4
ENSG00000267201	-1.57243	0.00240399	0.0064027	3.75362	16.2622	8.40252	23.2974	8.72159	22.0019	LINC01775
ENSG00000000460	-1.57301	3.82656e-28	1.08294e-26	101.348	346.154	126.038	328.753	119.195	352.718	C1orf112
ENSG00000077152	-1.57315	2.62401e-60	2.33769e-58	365.978	1147.65	370.761	1066.5	362.43	1058.15	UBE2T
ENSG00000076003	-1.5743	5.66586e-87	1.01554e-84	1069.78	3192.05	1076.57	3099.85	977.787	3013.57	MCM6
ENSG00000110074	-1.57493	1.26082e-58	1.03168e-56	378.177	1029.17	344.504	1092.39	342.08	1053.34	FOXRED1
ENSG00000170153	-1.57609	0.000104907	0.000370511	14.0761	41.8172	12.6038	33.6518	7.75252	28.1899	RNF150
ENSG00000112312	-1.58179	1.06556e-48	6.4172e-47	379.116	1208.05	425.378	1154.52	334.328	1048.53	GMNN
ENSG00000103257	-1.5829	2.79817e-44	1.45273e-42	1677.87	5223.67	2340.1	6146.64	2010.81	6678.94	SLC7A5
ENSG00000228716	-1.58319	1.31001e-51	8.5383e-50	609.963	2117.58	799.29	2204.2	664.779	1893.54	DHFR
ENSG00000213402	-1.58392	0.00255492	0.00675805	8.44565	10.4543	5.25158	23.2974	10.6597	37.8157	PTPRCAP
ENSG00000111445	-1.58447	7.85812e-52	5.18912e-50	287.152	800.335	280.434	884.008	267.462	822.32	RFC5
ENSG00000184445	-1.58679	2.42888e-45	1.28765e-43	277.768	883.969	282.535	909.894	281.998	744.626	KNTC1
ENSG00000101224	-1.59239	4.31753e-52	2.8891e-50	868.025	2801.75	1120.69	2997.6	1069.85	3411.67	CDC25B
ENSG00000255389	-1.5942	0.0140482	0.0302849	4.69203	4.64636	4.20126	29.7689	6.78346	13.7512	Z97989.1
ENSG00000149503	-1.5964	1.3999e-65	1.39582e-63	598.703	1963.09	710.013	1879.33	668.655	2125.93	INCENP
ENSG00000166803	-1.59862	3.01285e-57	2.33822e-55	534.891	1956.12	616.535	1743.42	596.944	1599.26	PCLAF
ENSG00000139354	-1.60206	6.87755e-40	3.21579e-38	164.221	570.34	188.006	525.486	181.215	523.232	GAS2L3
ENSG00000115687	-1.60943	6.7331e-38	2.9469e-36	181.112	502.968	193.258	550.078	172.494	609.177	PASK
ENSG00000144354	-1.61058	2.26987e-64	2.19072e-62	509.554	1369.51	469.491	1575.16	496.162	1560.07	CDCA7
ENSG00000112877	-1.61507	3.36717e-18	5.31479e-17	66.6268	256.711	105.032	218.737	61.0511	233.77	CEP72
ENSG00000109084	-1.62079	4.91311e-75	6.60463e-73	925.268	2690.24	925.328	2922.53	812.077	2581.78	TMEM97
ENSG00000160193	-1.6222	1.13784e-83	1.90349e-81	856.764	2561.3	867.561	2516.12	757.809	2561.16	WDR4
ENSG00000231607	-1.62319	9.45553e-15	1.13346e-13	39.413	140.552	49.3648	152.728	47.4842	127.886	DLEU2
ENSG00000121621	-1.62421	5.82094e-21	1.11218e-19	62.8731	290.397	102.931	282.158	106.597	266.085	KIF18A
ENSG00000187951	-1.63341	3.47264e-23	7.52289e-22	135.13	492.514	111.333	345.578	127.917	328.653	ARHGAP11B
ENSG00000126215	-1.63485	8.59844e-59	7.2323e-57	336.887	1025.68	348.705	1003.08	294.596	1013.46	XRCC3
ENSG00000146918	-1.63615	1.48421e-59	1.2992e-57	535.829	1982.83	666.95	1972.52	624.078	1725.77	NCAPG2
ENSG00000164087	-1.63852	7.09341e-41	3.42302e-39	234.601	799.173	316.145	772.698	249.05	907.577	POC1A
ENSG00000258472	-1.64089	1.17509e-11	1.07031e-10	31.9058	85.9576	37.8114	120.37	32.9482	112.76	AC005726.1
ENSG00000162062	-1.64178	9.58277e-30	2.98713e-28	106.04	340.346	123.937	326.164	99.8137	358.218	TEDC2
ENSG00000123136	-1.64875	3.0971e-100	8.32676e-98	2812.4	8952.37	2869.46	8264.11	2521.51	8503.72	DDX39A
ENSG00000263053	-1.65025	5.15433e-05	0.000192421	9.38405	32.5245	12.6038	28.4746	10.6597	39.8784	NA
ENSG00000119403	-1.65332	4.13787e-71	4.90549e-69	1266.85	4310.66	1590.18	4398.04	1458.44	4853.48	PHF19
ENSG00000263350	-1.65382	0.000381607	0.00120932	6.56884	30.2013	10.5032	33.6518	8.72159	18.5641	NA
ENSG00000104332	-1.65671	5.0827e-90	1.03412e-87	898.054	2742.51	967.341	2916.06	895.416	3038.32	SFRP1
ENSG00000175643	-1.65679	1.77337e-22	3.70318e-21	71.3188	321.76	123.937	293.806	92.0612	287.399	RMI2
ENSG00000111788	-1.66098	1.64094e-13	1.77104e-12	36.5978	144.037	39.912	103.544	42.6389	127.886	AC009533.1
ENSG00000266983	-1.66894	0.000138354	0.000478095	11.2609	27.8781	9.45284	40.1233	7.75252	24.0646	AC011444.1
ENSG00000104983	-1.66974	2.10737e-59	1.82348e-57	293.721	914.171	296.189	878.831	264.555	922.704	CCDC61
ENSG00000268885	-1.67168	0.00576611	0.0138615	2.81522	11.6159	8.40252	16.8259	3.87626	18.5641	NA
ENSG00000197472	-1.67987	2.78784e-11	2.43185e-10	36.5978	88.2808	28.3585	117.781	27.1338	91.4453	ZNF695
ENSG00000165304	-1.68045	3.8703e-71	4.6617e-69	509.554	1764.45	606.032	1729.19	502.945	1690.71	MELK
ENSG00000186603	-1.68045	7.16608e-40	3.34033e-38	310.612	917.655	278.334	795.995	209.318	845.01	HPDL
ENSG00000135547	-1.68286	1.05741e-56	8.0406e-55	328.442	974.573	285.686	965.549	271.338	908.265	HEY2
ENSG00000157470	-1.68318	5.74517e-05	0.000212216	14.0761	32.5245	8.40252	33.6518	7.75252	31.6277	FAM81A
ENSG00000162039	-1.68477	0.000694017	0.00207984	10.3225	38.3324	4.20126	25.886	9.69065	15.8138	MEIOB
ENSG00000235590	-1.7078	2.08699e-06	9.87171e-06	13.1377	63.8874	25.2076	51.772	9.69065	41.2535	GNAS-AS1
ENSG00000078053	-1.70952	2.75371e-46	1.52988e-44	215.833	663.267	185.906	701.511	195.751	597.488	AMPH
ENSG00000137033	-1.71375	0.00274274	0.00721051	2.81522	19.747	6.30189	11.6487	7.75252	22.6894	IL33
ENSG00000230002	-1.71494	0.000859826	0.00252202	3.75362	25.555	5.25158	19.4145	11.6288	22.6894	ALMS1-IT1
ENSG00000162063	-1.7161	3.41555e-56	2.55843e-54	462.634	1730.77	631.24	1744.72	564.965	1962.98	CCNF
ENSG00000125144	-1.7172	0.000248635	0.000818776	4.69203	24.3934	12.6038	24.5917	7.75252	31.6277	MT1G
ENSG00000072571	-1.7221	3.42948e-47	1.96328e-45	213.018	774.78	282.535	907.305	260.679	811.319	HMMR
ENSG00000164742	-1.72968	0.000172649	0.000585584	6.56884	22.0702	8.40252	27.1803	9.69065	31.6277	ADCY1
ENSG00000123473	-1.7322	1.312e-55	9.58905e-54	228.032	803.82	256.277	810.233	223.854	740.501	STIL
ENSG00000163535	-1.74232	9.80301e-36	3.96758e-34	167.036	642.359	199.56	753.283	208.349	534.921	SGO2
ENSG00000134363	-1.74235	3.60885e-37	1.5436e-35	164.221	536.654	150.195	568.198	144.391	438.662	FST
ENSG00000213347	-1.7431	5.44708e-42	2.69774e-40	145.453	516.907	173.302	491.834	135.669	508.793	MXD3
ENSG00000012048	-1.74728	4.58622e-56	3.40148e-54	213.956	710.893	212.164	717.043	200.597	678.62	BRCA1
ENSG00000254639	-1.75085	0.00133142	0.00373711	3.75362	32.5245	8.40252	15.5316	6.78346	15.8138	AC116021.1
ENSG00000100479	-1.75193	1.88863e-27	5.18891e-26	107.917	372.87	109.233	298.984	76.5562	316.965	POLE2
ENSG00000147434	-1.75416	1.0804e-08	7.0418e-08	20.6449	56.9179	14.7044	82.8353	24.2266	63.2554	CHRNA6
ENSG00000143382	-1.75726	2.91449e-22	6.01103e-21	68.5036	197.47	84.0252	280.863	71.7108	276.399	ADAMTSL4
ENSG00000138346	-1.75827	8.19987e-41	3.93176e-39	139.822	487.867	128.139	449.123	134.7	429.037	DNA2
ENSG00000161267	-1.7588	5.82762e-36	2.39075e-34	136.069	537.816	176.453	478.891	124.04	459.289	BDH1
ENSG00000062822	-1.76518	1.15337e-93	2.63109e-91	1136.41	4036.52	1351.76	4043.4	1161.91	4315.81	POLD1
ENSG00000178921	-1.76567	1.08584e-69	1.211e-67	1498.63	5116.8	1831.75	5377.82	1649.35	6422.48	PFAS
ENSG00000137807	-1.76615	9.0392e-59	7.51902e-57	397.884	1583.25	501.001	1616.58	433.172	1334.55	KIF23
ENSG00000024526	-1.76904	7.57993e-47	4.29036e-45	198.003	808.466	278.334	885.302	246.143	768.003	DEPDC1
ENSG00000163507	-1.77776	7.21938e-52	4.78833e-50	182.051	721.347	199.56	679.508	210.287	631.866	CIP2A
ENSG00000165490	-1.77885	1.54957e-36	6.51684e-35	100.409	392.617	115.535	381.819	113.381	356.843	DDIAS
ENSG00000068489	-1.77973	1.49572e-93	3.36114e-91	763.862	2902.81	919.026	2866.88	867.314	2978.5	PRR11
ENSG00000272663	-1.78024	0.00256379	0.00677796	7.50724	13.9391	4.20126	19.4145	2.9072	17.189	AC093635.1
ENSG00000160117	-1.78061	8.60835e-32	2.95233e-30	106.04	321.76	123.937	385.702	95.9375	407.035	ANKLE1
ENSG00000159055	-1.78419	2.82975e-48	1.68398e-46	216.772	878.161	269.931	896.951	237.421	723.312	MIS18A
ENSG00000268403	-1.78665	0.00129549	0.00364782	6.56884	26.7166	5.25158	15.5316	4.84533	15.8138	AC132192.2
ENSG00000125885	-1.79294	1.25687e-51	8.2635e-50	202.696	867.707	257.327	803.761	233.545	732.937	MCM8
ENSG00000159259	-1.79508	2.10365e-52	1.43315e-50	272.138	971.089	361.309	1050.97	265.524	1089.09	CHAF1B
ENSG00000130829	-1.79895	0.00090899	0.00265433	11.2609	24.3934	9.45284	25.886	0	22.0019	DUSP9
ENSG00000153044	-1.81253	1.13465e-40	5.42326e-39	137.946	555.24	149.145	563.021	156.989	448.288	CENPH
ENSG00000135842	-1.81491	0.00138866	0.00388692	0.938405	19.747	7.35221	22.0031	8.72159	17.8765	FAM129A
ENSG00000213967	-1.81627	4.36449e-08	2.6348e-07	11.2609	58.0795	15.7547	62.1265	21.3194	50.8793	ZNF726
ENSG00000185347	-1.81877	2.48053e-54	1.74518e-52	248.677	964.119	255.227	755.872	229.669	864.949	TEDC1
ENSG00000100526	-1.82025	1.36305e-51	8.80777e-50	174.543	734.124	205.862	689.863	198.658	623.616	CDKN3
ENSG00000056558	-1.8228	1.78745e-76	2.58768e-74	323.75	1077.95	324.548	1118.28	292.658	1130.35	TRAF1
ENSG00000177943	-1.82528	1.86106e-14	2.18055e-13	26.2753	102.22	33.6101	125.547	40.7007	127.198	MAMDC4
ENSG00000103942	-1.8259	1.11324e-07	6.36574e-07	8.44565	62.7258	21.0063	51.772	17.4432	50.8793	HOMER2
ENSG00000265415	-1.82697	3.51549e-29	1.05647e-27	76.0108	284.589	76.673	333.93	98.8447	277.774	AC099850.3
ENSG00000177602	-1.82817	5.92614e-29	1.74949e-27	97.5941	471.605	159.648	374.053	102.721	426.286	HASPIN
ENSG00000138658	-1.83389	4.32315e-19	7.31342e-18	60.9963	178.885	38.8617	177.319	42.6389	156.076	ZGRF1
ENSG00000171791	-1.83619	2.29493e-11	2.02061e-10	27.2138	102.22	29.4088	76.3638	17.4432	85.2573	BCL2
ENSG00000215325	-1.83772	2.86962e-13	3.0298e-12	35.6594	142.875	30.4592	102.25	28.1029	94.1955	ASS1P10
ENSG00000144395	-1.83818	4.1325e-14	4.6746e-13	45.0434	154.491	29.4088	122.959	31.0101	103.821	CCDC150
ENSG00000178821	-1.83918	5.20299e-13	5.36917e-12	26.2753	102.22	39.912	110.016	21.3194	99.696	TMEM52
ENSG00000101187	-1.84222	8.1749e-73	1.0172e-70	365.978	1253.35	410.673	1327.95	353.709	1461.75	SLCO4A1
ENSG00000162692	-1.84343	0.000163413	0.000556638	7.50724	23.2318	7.35221	22.0031	5.81439	28.1899	VCAM1
ENSG00000099998	-1.84748	6.61414e-75	8.73531e-73	708.496	2276.71	726.818	2435.87	692.882	2933.81	GGT5
ENSG00000099194	-1.84985	1.21789e-121	5.91504e-119	5511.25	18921.1	5609.74	21472.5	6077.98	21599	SCD
ENSG00000173207	-1.85192	6.0855e-95	1.43161e-92	562.105	2220.96	627.038	1985.46	563.027	2112.87	CKS1B
ENSG00000133466	-1.85997	4.70121e-46	2.56455e-44	180.174	559.886	185.906	641.973	172.494	745.314	C1QTNF6
ENSG00000161800	-1.86879	9.15147e-67	9.30976e-65	396.007	1634.36	549.315	1681.3	439.956	1734.02	RACGAP1
ENSG00000122952	-1.87109	2.02765e-106	6.49537e-104	539.583	2076.92	576.623	2010.05	536.862	1960.23	ZWINT
ENSG00000160957	-1.87188	3.31505e-53	2.28951e-51	310.612	1303.3	447.434	1241.23	345.956	1483.06	RECQL4
ENSG00000136982	-1.88676	3.95772e-22	8.11818e-21	42.2282	192.824	59.868	186.379	47.4842	173.265	DSCC1
ENSG00000013810	-1.89059	1.83297e-68	1.98541e-66	888.67	3724.05	1257.23	3868.67	1054.34	4260.11	TACC3
ENSG00000212123	-1.89703	3.59274e-10	2.77397e-09	15.9529	65.049	19.956	68.598	18.4122	68.0683	PRR22
ENSG00000185480	-1.90047	1.07798e-58	8.91758e-57	192.373	810.789	222.667	855.533	221.916	716.436	PARPBP
ENSG00000123080	-1.90108	6.40169e-37	2.73042e-35	91.9637	412.364	110.283	331.341	96.9065	370.594	CDKN2C
ENSG00000101868	-1.90161	3.25954e-74	4.23066e-72	274.014	1023.36	304.592	1124.75	266.493	1010.71	POLA1
ENSG00000127586	-1.90613	1.76909e-60	1.58544e-58	283.398	1185.98	398.07	1238.65	294.596	1225.92	CHTF18
ENSG00000108691	-1.90628	2.83579e-20	5.23231e-19	42.2282	144.037	42.0126	195.439	52.3295	173.265	CCL2
ENSG00000079616	-1.90723	7.10698e-90	1.4267e-87	700.989	2811.05	866.51	2724.5	715.17	3013.57	KIF22
ENSG00000167513	-1.90851	1.0136e-52	6.93669e-51	265.569	1194.11	402.271	1197.23	339.173	1377.18	CDT1
ENSG00000135451	-1.90938	2.63531e-52	1.78726e-50	182.051	806.143	266.78	795.995	200.597	829.196	TROAP
ENSG00000007264	-1.91558	1.15672e-26	3.03937e-25	60.9963	248.58	68.2705	234.269	53.2986	207.643	MATK
ENSG00000138587	-1.91756	6.01301e-08	3.56144e-07	13.1377	56.9179	7.35221	53.0664	22.2885	52.942	MNS1
ENSG00000087586	-1.92661	1.2607e-90	2.63626e-88	713.188	3001.55	880.164	2899.23	697.727	2803.86	AURKA
ENSG00000164104	-1.9279	7.83726e-91	1.66194e-88	1178.64	5128.42	1224.67	4381.21	1144.47	3996.09	HMGB2
ENSG00000233966	-1.93307	4.65971e-09	3.1817e-08	19.7065	75.5033	22.0566	59.5379	8.72159	57.7549	UBE2SP1
ENSG00000090889	-1.94308	2.47309e-76	3.54618e-74	396.945	1776.07	506.252	1604.93	398.286	1617.83	KIF4A
ENSG00000137804	-1.94474	1.06464e-72	1.30319e-70	383.808	1767.94	512.554	1774.49	430.265	1563.51	NUSAP1
ENSG00000171873	-1.94624	1.52681e-10	1.22928e-09	15.9529	66.2106	19.956	75.0695	17.4432	64.6305	ADRA1D
ENSG00000111206	-1.9472	3.01251e-58	2.43851e-56	523.63	2274.39	759.378	2289.62	634.738	2816.24	FOXM1
ENSG00000257167	-1.95021	5.25001e-12	4.94335e-11	20.6449	117.321	25.2076	72.4809	24.2266	81.1319	TMPO-AS1
ENSG00000111247	-1.95635	4.09915e-33	1.48715e-31	76.9492	435.596	111.333	397.35	110.473	328.653	RAD51AP1
ENSG00000108272	-1.95725	3.77615e-63	3.53129e-61	228.032	847.96	223.717	753.283	191.875	891.763	NA
ENSG00000120949	-1.95799	3.9287e-71	4.69449e-69	319.996	1151.13	374.963	1359.02	310.101	1386.81	TNFRSF8
ENSG00000178343	-1.95842	1.354e-45	7.25475e-44	142.638	469.282	128.139	546.195	109.504	466.852	SHISA3
ENSG00000099958	-1.96142	2.14138e-07	1.17495e-06	10.3225	45.302	15.7547	34.9461	11.6288	63.2554	DERL3
ENSG00000134222	-1.96518	1.37648e-44	7.19592e-43	136.069	570.34	186.956	557.844	119.195	591.3	PSRC1
ENSG00000126787	-1.96598	1.36764e-90	2.8207e-88	389.438	1786.52	445.334	1639.88	439.956	1555.26	DLGAP5
ENSG00000109805	-1.96736	8.55631e-79	1.28824e-76	395.069	1729.61	510.453	1830.14	417.667	1613.01	NCAPG
ENSG00000051180	-1.9691	6.06936e-49	3.6996e-47	130.438	610.996	198.51	631.619	155.05	644.93	RAD51
ENSG00000101945	-1.97907	2.47423e-55	1.79096e-53	199.88	903.716	302.491	1009.55	241.297	1010.02	SUV39H1
ENSG00000092470	-1.98967	1.16741e-46	6.58298e-45	118.239	592.41	176.453	530.664	147.298	622.928	WDR76
ENSG00000066279	-1.99108	1.76861e-69	1.94366e-67	301.228	1462.44	401.221	1513.04	430.265	1522.25	ASPM
ENSG00000137812	-1.99157	1.7182e-63	1.61683e-61	167.975	712.054	176.453	728.692	211.256	766.628	KNL1
ENSG00000140451	-1.99398	7.99188e-46	4.29735e-44	95.7173	490.191	138.642	465.948	124.04	467.54	PIF1
ENSG00000102384	-1.9946	1.26915e-51	8.30794e-50	129.5	484.383	122.887	533.252	119.195	467.54	CENPI
ENSG00000119969	-2.00049	9.0502e-73	1.11688e-70	195.188	798.012	225.818	863.299	200.597	823.695	HELLS
ENSG00000088325	-2.00618	5.96742e-104	1.7278e-101	1631.89	7510.84	2131.09	7361.99	1772.42	7354.13	TPX2
ENSG00000011426	-2.01048	3.19262e-92	6.86687e-90	800.46	4024.91	1034.56	3818.19	988.447	3531.3	ANLN
ENSG00000171241	-2.01332	3.61556e-68	3.8607e-66	301.228	1549.56	444.283	1513.04	373.09	1447.31	SHCBP1
ENSG00000185924	-2.01705	1.77902e-06	8.5493e-06	10.3225	31.3629	9.45284	41.4176	6.78346	35.0655	RTN4RL1
ENSG00000123219	-2.01897	8.97929e-58	7.19108e-56	161.406	713.216	183.805	709.277	153.112	600.926	CENPK
ENSG00000167900	-2.02054	1.81286e-73	2.29365e-71	696.297	3370.93	982.045	3013.13	762.655	3505.86	TK1
ENSG00000185818	-2.03512	2.35691e-25	5.71427e-24	60.9963	187.016	55.6667	221.326	37.7936	223.457	NAT8L
ENSG00000123485	-2.04005	8.98831e-80	1.39513e-77	319.058	1556.53	439.032	1613.99	377.936	1496.82	HJURP
ENSG00000112742	-2.04287	1.76496e-51	1.13561e-49	128.562	656.298	162.799	597.967	139.545	523.232	TTK
ENSG00000118193	-2.04289	1.1623e-39	5.33523e-38	123.869	401.91	91.3775	477.597	89.154	382.283	KIF14
ENSG00000091651	-2.05317	2.32457e-79	3.53522e-77	204.572	913.009	246.824	937.074	213.194	904.827	ORC6
ENSG00000125319	-2.06892	1.52663e-28	4.42019e-27	58.1811	253.226	96.629	311.927	55.2367	310.089	C17orf53
ENSG00000104147	-2.07574	1.5189e-35	6.09827e-34	63.8116	319.437	82.9749	322.281	68.8036	268.835	OIP5
ENSG00000117650	-2.07758	2.48148e-48	1.48259e-46	99.4709	536.654	142.843	578.553	137.607	488.854	NEK2
ENSG00000138180	-2.0793	2.28434e-93	5.0578e-91	489.848	2320.86	554.567	2188.66	471.935	1902.47	CEP55
ENSG00000183763	-2.08636	9.55652e-36	3.87825e-34	71.3188	268.327	72.4718	287.335	55.2367	288.087	TRAIP
ENSG00000198056	-2.09154	1.57889e-39	7.22547e-38	87.2717	421.657	71.4215	380.525	111.443	354.78	PRIM1
ENSG00000156398	-2.10346	6.63598e-48	3.91809e-46	111.67	444.889	90.3271	393.468	90.1231	418.723	SFXN2
ENSG00000156509	-2.1086	0.000711181	0.00212578	0.938405	24.3934	7.35221	20.7088	4.84533	11.6885	FBXO43
ENSG00000151725	-2.11531	1.44828e-67	1.51426e-65	177.359	815.436	211.113	847.767	163.772	730.875	CENPU
ENSG00000179750	-2.11574	4.06561e-39	1.84373e-37	69.442	370.547	97.6793	340.401	70.7418	318.34	APOBEC3B
ENSG00000139618	-2.11583	1.20339e-31	4.10845e-30	54.4275	259.034	65.1196	214.854	52.3295	266.085	BRCA2
ENSG00000198826	-2.11871	5.91566e-125	3.18093e-122	375.362	1711.02	399.12	1698.12	399.255	1687.27	ARHGAP11A
ENSG00000143140	-2.12088	2.49195e-05	9.82681e-05	4.69203	26.7166	6.30189	23.2974	6.78346	26.8148	NA
ENSG00000267374	-2.12475	2.08516e-06	9.86744e-06	7.50724	25.555	9.45284	33.6518	6.78346	42.6286	AC016205.1
ENSG00000176208	-2.13319	1.2693e-30	4.16352e-29	57.2427	277.62	77.7234	239.446	43.6079	261.96	ATAD5
ENSG00000167670	-2.13589	7.58681e-64	7.22956e-62	472.018	2457.92	684.806	2196.43	438.018	2344.57	CHAF1A
ENSG00000101188	-2.13631	1.28058e-24	2.95259e-23	62.8731	197.47	50.4151	200.617	47.4842	303.213	NTSR1
ENSG00000197632	-2.13737	6.84571e-71	8.05227e-69	159.529	693.469	171.201	682.097	137.607	682.746	SERPINB2
ENSG00000123576	-2.14876	4.67306e-85	8.08707e-83	352.84	1697.08	427.478	1558.34	307.194	1561.45	ESX1
ENSG00000051341	-2.14946	7.47786e-38	3.26338e-36	68.5036	384.486	90.3271	300.278	67.8346	318.34	POLQ
ENSG00000122966	-2.15717	4.06344e-75	5.51164e-73	213.018	1005.94	268.881	1098.86	267.462	1227.29	CIT
ENSG00000198901	-2.16092	1.30953e-114	5.18848e-112	859.579	4610.35	1122.79	4435.57	988.447	4233.3	PRC1
ENSG00000065320	-2.16478	3.0597e-05	0.000118637	2.81522	29.0397	10.5032	32.3575	4.84533	19.9392	NTN1
ENSG00000157456	-2.16674	2.50004e-85	4.37681e-83	313.427	1737.74	452.686	1722.71	393.441	1736.77	CCNB2
ENSG00000100629	-2.1724	1.70809e-31	5.76615e-30	43.1666	219.54	47.2642	217.443	55.2367	219.331	CEP128
ENSG00000236081	-2.17427	3.42198e-26	8.77706e-25	37.5362	200.955	48.3145	187.674	36.8245	165.702	ELFN1-AS1
ENSG00000170312	-2.18464	1.75669e-73	2.24141e-71	352.84	2108.28	545.114	2157.6	466.12	1929.98	CDK1
ENSG00000138160	-2.18752	2.49255e-121	1.17275e-118	415.713	2039.75	492.598	1988.05	411.853	1979.48	KIF11
ENSG00000138182	-2.18915	9.51529e-61	8.63025e-59	159.529	924.625	180.654	907.305	220.947	733.625	KIF20B
ENSG00000169679	-2.19804	4.2504e-70	4.88504e-68	364.101	2317.37	560.869	2301.27	521.357	2014.55	BUB1
ENSG00000136492	-2.20315	2.21815e-37	9.54184e-36	55.3659	281.105	81.9246	301.572	55.2367	299.088	BRIP1
ENSG00000076382	-2.2041	2.19339e-96	5.3264e-94	408.206	2203.53	572.422	2206.78	470.966	2266.88	SPAG5
ENSG00000100162	-2.20602	1.59577e-79	2.45163e-77	167.975	908.363	209.013	807.644	194.782	913.765	CENPM
ENSG00000071539	-2.21016	2.14749e-150	1.61663e-147	682.221	3387.19	763.579	3213.75	666.717	3170.33	TRIP13
ENSG00000270145	-2.23064	7.06561e-06	3.05777e-05	5.63043	23.2318	6.30189	28.4746	5.81439	30.9401	NA
ENSG00000101447	-2.24002	2.27467e-125	1.26843e-122	425.098	2180.3	508.353	2070.88	456.43	2301.95	FAM83D
ENSG00000144554	-2.24407	8.28033e-85	1.41669e-82	151.083	765.487	175.403	772.698	163.772	780.379	FANCD2
ENSG00000134057	-2.2482	3.19312e-109	1.09263e-106	1376.64	7858.15	1919.98	7706.27	1568.92	7540.46	CCNB1
ENSG00000112029	-2.25444	2.95025e-68	3.17279e-66	140.761	692.307	157.547	688.568	119.195	612.615	FBXO5
ENSG00000134690	-2.26436	4.8433e-76	6.87932e-74	297.474	1816.73	450.585	1608.82	368.245	1923.1	CDCA8
ENSG00000121211	-2.26619	2.14715e-19	3.75901e-18	30.029	132.421	17.8554	119.076	27.1338	112.76	MND1
ENSG00000089685	-2.26839	2.61061e-24	5.92841e-23	606.21	3868.09	1048.21	4030.45	818.86	4013.28	BIRC5
ENSG00000184661	-2.27103	1.23046e-68	1.34245e-66	137.946	886.293	198.51	768.815	165.71	763.878	CDCA2
ENSG00000181418	-2.28378	3.54711e-25	8.4636e-24	47.8587	192.824	33.6101	148.845	30.041	200.08	DDN
ENSG00000111665	-2.29036	1.84148e-51	1.1798e-49	115.424	842.152	209.013	695.04	156.989	807.194	CDCA3
ENSG00000131747	-2.2917	5.8386e-117	2.44183e-114	976.88	5778.91	1339.15	5773.88	1152.22	5420.71	TOP2A
ENSG00000112984	-2.29294	3.03412e-88	5.7825e-86	524.568	3316.34	796.139	3123.15	689.975	3400.66	KIF20A
ENSG00000148600	-2.30197	0.000122759	0.000428434	7.50724	13.9391	2.10063	25.886	2.9072	22.6894	CDHR1
ENSG00000135476	-2.30777	4.23763e-65	4.17005e-63	175.482	916.494	249.975	1079.45	230.638	1240.36	ESPL1
ENSG00000075702	-2.31774	7.64571e-53	5.25634e-51	139.822	806.143	242.623	960.372	189.937	1074.65	WDR62
ENSG00000245248	-2.31827	9.74407e-19	1.60686e-17	27.2138	125.452	23.1069	99.6612	17.4432	112.76	USP2-AS1
ENSG00000187741	-2.31921	1.30263e-99	3.38145e-97	194.25	1069.82	246.824	1084.62	221.916	1144.79	FANCA
ENSG00000133119	-2.32781	9.16062e-84	1.54969e-81	194.25	1070.99	225.818	1070.39	183.153	890.388	RFC3
ENSG00000080986	-2.32917	1.05518e-67	1.11879e-65	131.377	887.454	176.453	808.938	167.648	694.434	NDC80
ENSG00000117724	-2.32942	1.02026e-108	3.41357e-106	388.5	2054.85	410.673	1889.68	457.399	2360.39	CENPF
ENSG00000113368	-2.33855	1.00626e-156	9.46895e-154	725.387	4144.55	901.171	4146.94	834.365	4145.98	LMNB1
ENSG00000109674	-2.34415	2.50574e-30	8.02689e-29	34.721	189.339	50.4151	210.971	32.9482	196.642	NEIL3
ENSG00000169607	-2.3483	1.9646e-49	1.2073e-47	95.7173	642.359	175.403	632.913	103.69	624.303	CKAP2L
ENSG00000146670	-2.34832	5.32601e-107	1.74322e-104	304.043	1642.49	360.258	1472.91	279.091	1676.96	CDCA5
ENSG00000186638	-2.34894	7.53715e-44	3.85984e-42	55.3659	274.135	59.868	308.044	62.0202	318.34	KIF24
ENSG00000127423	-2.34959	1.86754e-32	6.63151e-31	40.3514	219.54	50.4151	192.851	35.8554	228.269	AUNIP
ENSG00000142731	-2.35404	6.22451e-70	7.09971e-68	106.978	662.106	131.289	631.619	124.04	560.36	PLK4
ENSG00000147536	-2.35917	1.00492e-77	1.46894e-75	125.746	755.033	156.497	665.271	148.267	779.691	GINS4
ENSG00000267698	-2.36158	8.16568e-07	4.1242e-06	8.44565	31.3629	7.35221	32.3575	2.9072	32.3153	AC002116.2
ENSG00000100297	-2.37047	3.03851e-114	1.17302e-111	827.673	5047.1	1142.74	4721.61	972.942	5434.46	MCM5
ENSG00000034063	-2.3774	1.10536e-146	7.56466e-144	469.203	2435.85	512.554	2451.41	498.1	2789.43	NA
ENSG00000035499	-2.38039	1.18099e-87	2.16841e-85	130.438	738.771	142.843	728.692	141.484	693.059	DEPDC1B
ENSG00000156970	-2.38779	1.54138e-113	5.66023e-111	324.688	1993.29	414.875	1958.28	346.925	1732.65	BUB1B
ENSG00000214826	-2.38835	1.27898e-31	4.35662e-30	41.2898	191.662	56.717	249.8	33.9173	244.771	DDX12P
ENSG00000073111	-2.39034	8.36747e-88	1.55532e-85	573.366	3212.96	749.925	2873.35	497.131	3442.61	MCM2
ENSG00000164109	-2.3914	5.08152e-156	4.50044e-153	492.663	2629.84	476.843	2485.06	448.677	2332.2	MAD2L1
ENSG00000146410	-2.39171	1.02516e-44	5.37801e-43	60.0579	338.022	60.9183	278.275	54.2677	302.526	MTFR2
ENSG00000168496	-2.39207	7.48558e-118	3.31479e-115	509.554	3097.96	652.246	2799.57	495.192	2791.49	FEN1
ENSG00000131153	-2.39889	1.80691e-92	3.94273e-90	160.467	990.836	209.013	929.308	167.648	907.577	GINS2
ENSG00000131470	-2.40143	7.07458e-57	5.40684e-55	88.2101	420.495	86.1259	428.414	63.9583	410.472	PSMC3IP
ENSG00000197299	-2.40268	1.2438e-57	9.85613e-56	77.8876	538.977	122.887	542.312	93.9994	474.415	BLM
ENSG00000175063	-2.41114	4.92474e-120	2.24688e-117	367.855	2263.94	494.699	2143.36	408.946	2341.14	UBE2C
ENSG00000142945	-2.42674	7.4471e-88	1.40154e-85	259.938	1983.99	380.214	1766.72	386.657	1764.28	KIF2C
ENSG00000101412	-2.42822	1.64487e-81	2.6346e-79	196.127	1291.69	298.29	1177.81	225.792	1391.62	E2F1
ENSG00000165388	-2.43174	3.46236e-07	1.85513e-06	4.69203	31.3629	8.40252	27.1803	5.81439	41.2535	NA
ENSG00000267500	-2.43212	0.000218031	0.00072727	0.938405	24.3934	5.25158	14.2373	3.87626	15.1263	ZNF887P
ENSG00000075218	-2.43509	2.14141e-86	3.79306e-84	252.431	1801.62	407.522	1780.96	344.987	1839.91	GTSE1
ENSG00000143228	-2.43823	2.13165e-59	1.83395e-57	94.7789	601.703	112.384	599.261	97.8756	457.226	NUF2
ENSG00000129810	-2.4496	2.2725e-35	9.02764e-34	32.8442	228.833	48.3145	213.56	39.7317	215.206	SGO1
ENSG00000161888	-2.45264	9.48331e-114	3.56952e-111	207.388	1202.24	233.17	1089.8	193.813	1173.66	SPC24
ENSG00000154920	-2.45561	8.04579e-39	3.59458e-37	38.4746	266.004	44.1133	231.68	52.3295	242.021	EME1
ENSG00000231007	-2.46323	7.94747e-11	6.59631e-10	5.63043	52.2715	11.5535	51.772	12.5979	58.4425	CDC20P1
ENSG00000158402	-2.46731	3.88692e-61	3.56838e-59	81.6413	484.383	96.629	436.18	68.8036	442.788	CDC25C
ENSG00000129195	-2.47194	3.74158e-98	9.23495e-96	190.496	1318.4	272.032	1180.4	224.823	1302.24	PIMREG
ENSG00000101003	-2.4764	2.36203e-116	9.61153e-114	206.449	1332.34	275.183	1384.9	250.019	1346.93	GINS1
ENSG00000170049	-2.49442	3.98689e-10	3.06102e-09	11.2609	54.5947	6.30189	55.655	8.72159	40.566	KCNAB3
ENSG00000085999	-2.49924	5.9682e-61	5.44589e-59	65.6884	495.999	111.333	507.366	92.0612	510.168	RAD54L
ENSG00000163808	-2.49926	6.31771e-70	7.15184e-68	83.5181	514.584	98.7297	513.838	83.3396	473.04	KIF15
ENSG00000128408	-2.4996	2.45036e-09	1.72767e-08	7.50724	46.4636	17.8554	45.3005	2.9072	63.9429	RIBC2
ENSG00000166851	-2.51266	1.12594e-103	3.19852e-101	602.456	4088.79	911.674	4167.65	754.902	4674.71	PLK1
ENSG00000181544	-2.52329	9.20807e-28	2.55787e-26	33.7826	166.107	22.0566	156.61	26.1648	151.95	FANCB
ENSG00000256663	-2.5252	7.61561e-41	3.66328e-39	61.9347	281.105	57.7674	286.041	31.9792	303.901	AC112777.1
ENSG00000145386	-2.52737	1.00837e-143	6.60091e-141	555.536	3861.12	731.02	3696.52	622.14	3439.17	CCNA2
ENSG00000104738	-2.53185	6.76026e-161	7.27017e-158	804.213	5217.86	987.297	4854.92	783.005	4806.03	MCM4
ENSG00000257642	-2.56385	4.58586e-05	0.000172655	5.63043	11.6159	4.20126	41.4176	1.93813	17.8765	AC011313.1
ENSG00000187689	-2.56519	6.09621e-54	4.24929e-52	158.59	849.122	120.786	1065.21	146.329	618.803	AMTN
ENSG00000186871	-2.57908	1.06986e-56	8.09439e-55	71.3188	444.889	85.0756	476.303	60.0821	374.719	ERCC6L
ENSG00000237649	-2.5982	3.06688e-133	1.847e-130	319.058	2089.7	404.371	1956.98	322.699	2271.01	KIFC1
ENSG00000171848	-2.60593	1.40785e-105	4.32585e-103	976.88	7338.92	1548.17	7427.99	1206.49	7932.36	RRM2
ENSG00000137310	-2.619	1.60737e-105	4.84013e-103	156.714	1065.18	211.113	1023.79	155.05	1110.41	TCF19
ENSG00000117399	-2.62196	5.59061e-113	2.0041e-110	788.26	6355.05	1208.91	5909.78	1062.1	6551.06	CDC20
ENSG00000165244	-2.62954	3.56741e-56	2.65895e-54	65.6884	415.849	80.8743	420.648	48.4533	369.219	ZNF367
ENSG00000168078	-2.64275	2.01394e-98	5.05365e-96	188.619	1504.26	295.139	1589.4	233.545	1378.55	PBK
ENSG00000183856	-2.6507	1.68381e-89	3.33572e-87	219.587	1781.88	366.56	1947.92	333.359	2031.05	IQGAP3
ENSG00000165480	-2.65451	1.99423e-94	4.61924e-92	124.808	946.695	191.157	978.492	139.545	933.017	SKA3
ENSG00000127564	-2.68071	8.88695e-25	2.06166e-23	112.609	837.506	200.61	951.311	125.009	1015.52	PKMYT1
ENSG00000094804	-2.68394	1.74156e-110	6.09788e-108	243.047	1793.49	347.654	1898.74	244.204	1664.58	CDC6
ENSG00000171320	-2.70003	8.85625e-64	8.38615e-62	62.8731	397.263	63.0189	397.35	53.2986	371.282	ESCO2
ENSG00000196584	-2.70271	1.19632e-58	9.84253e-57	57.2427	407.718	76.673	389.585	46.5151	373.344	XRCC2
ENSG00000115163	-2.71833	1.02994e-22	2.16575e-21	85.3949	770.134	168.05	821.881	104.659	760.44	CENPA
ENSG00000085840	-2.74911	1.3438e-65	1.34882e-63	66.6268	513.422	105.032	506.072	58.1439	515.669	ORC1
ENSG00000186185	-2.78142	9.62766e-100	2.54305e-97	144.514	1090.73	219.516	1173.93	154.081	1280.92	KIF18B
ENSG00000184260	-2.80608	1.12105e-08	7.28153e-08	2.81522	33.6861	4.20126	40.1233	8.72159	36.4406	HIST2H2AC
ENSG00000148773	-2.83564	7.17418e-203	1.20016e-199	774.184	6116.93	983.095	5876.13	852.778	6617.75	MKI67
ENSG00000143476	-2.85474	6.39389e-78	9.43789e-76	85.3949	824.728	163.849	849.062	104.659	871.137	DTL
ENSG00000154839	-2.87916	4.86729e-122	2.44273e-119	105.101	883.969	132.34	864.593	117.257	855.323	SKA1
ENSG00000186193	-2.89748	4.35103e-126	2.51958e-123	335.011	3020.13	525.158	3290.11	458.368	3496.24	SAPCD2
ENSG00000166508	-2.91406	2.59364e-305	6.5083e-302	935.59	7671.13	978.894	6879.21	984.571	7295.68	MCM7
ENSG00000189057	-2.96668	1.40776e-46	7.90865e-45	27.2138	253.226	32.5598	229.091	31.9792	233.77	FAM111B
ENSG00000093009	-2.96761	5.95211e-159	5.97433e-156	208.326	1695.92	236.321	1537.63	174.432	1600.64	CDC45
ENSG00000092853	-2.96849	1.84522e-105	5.44739e-103	81.6413	758.518	112.384	704.1	85.2778	715.061	CLSPN
ENSG00000174371	-2.97559	5.84181e-96	1.3961e-93	84.4565	608.673	72.4718	581.141	66.8655	574.111	EXO1
ENSG00000170373	-2.97601	0	0	2122.67	15193.6	1999.8	17567.6	2151.33	16609.4	CST1
ENSG00000105011	-3.00938	1.02143e-124	5.30298e-122	159.529	1484.51	225.818	1309.83	151.174	1507.82	ASF1B
ENSG00000152253	-3.03447	2.92437e-80	4.58638e-78	64.75	713.216	120.786	735.163	71.7108	648.368	SPC25
ENSG00000101057	-3.04109	3.23518e-169	4.05908e-166	531.137	5377	781.435	5032.24	627.954	5540.35	MYBL2
ENSG00000121152	-3.09053	8.87859e-164	1.02828e-160	138.884	1346.28	153.346	1303.36	182.184	1387.49	NCAPH
ENSG00000178999	-3.12991	6.23946e-152	4.94428e-149	221.464	2489.29	347.654	2372.45	258.74	2365.89	AURKB
ENSG00000100867	-3.16396	2.00815e-11	1.77747e-10	5.63043	60.4026	5.25158	37.5347	4.84533	43.3162	DHRS2
ENSG00000170369	-3.19461	2.14838e-05	8.5662e-05	1.87681	15.1007	1.05032	19.4145	2.9072	19.2516	CST2
ENSG00000065328	-3.42678	4.94886e-152	4.13945e-149	78.826	983.866	106.082	962.96	84.3087	938.517	MCM10
ENSG00000183798	-3.44755	8.23103e-07	4.15292e-06	2.81522	29.0397	1.05032	12.943	2.9072	31.6277	EMILIN3
ENSG00000115461	-4.01261	5.5388e-10	4.18006e-09	0.938405	37.1709	1.05032	44.0062	4.84533	30.9401	IGFBP5
ENSG00000007968	-4.38022	1.66966e-45	8.88283e-44	10.3225	199.793	11.5535	185.085	7.75252	226.894	E2F2
ENSG00000164362	-6.07359	1.25084e-08	8.06885e-08	0	42.9788	2.10063	42.7119	0	46.754	TERT

## Sheet: NSC59984 CCM3neg. mono-culture
Significantly deregulated genes in NSC59984-treated CCM3_negative CI-huVECs in mono-culture
ID	log2FoldChange	pvalue	padj	K113-COMP	K113-DMSO	K116-COMP	K116-DMSO	K128-COMP	K128-DMSO	Gene.name
ENSG00000184106	8.22241	2.53737e-10	4.09206e-09	52.4333	0	31.0132	0	54.2899	0	TREML3P
ENSG00000198074	6.57142	1.91595e-16	6.78903e-15	100.672	2.57979	99.4247	0	115.7	0.94554	AKR1B10
ENSG00000266670	5.62956	9.18827e-13	2.10786e-11	94.3799	0.85993	48.3441	0.707229	66.7498	2.83662	NA
ENSG00000115919	5.32794	2.25127e-25	1.58799e-23	169.884	4.29965	158.715	2.82891	106.8	3.78216	KYNU
ENSG00000159167	5.2776	8.95844e-11	1.5437e-09	486.581	10.3192	263.612	8.48674	1140.98	30.2573	STC1
ENSG00000166501	5.20814	0.00253671	0.00965012	81.7959	4.29965	65.675	0	10.68	0	PRKCB
ENSG00000231290	5.1371	1.13837e-09	1.68691e-08	35.6546	0	43.7834	4.9506	139.73	0.94554	APCDD1L-AS1
ENSG00000156510	5.12094	3.16743e-15	9.71797e-14	90.1853	2.57979	57.4657	1.41446	85.4398	2.83662	HKDC1
ENSG00000091129	5.00251	8.43353e-19	3.63726e-17	696.314	30.0975	843.742	12.0229	1275.37	46.3315	NRCAM
ENSG00000105967	4.53086	3.11994e-60	2.24264e-57	641.784	48.1561	884.789	27.5819	1264.69	46.3315	TFEC
ENSG00000100292	4.42653	4.48945e-129	2.25894e-125	23024.5	988.059	23529	878.378	27049.7	1559.2	HMOX1
ENSG00000108602	4.3669	4.26353e-15	1.27948e-13	390.104	12.039	245.369	9.9012	54.2899	11.3465	ALDH3A1
ENSG00000196611	4.30632	3.24745e-08	3.87512e-07	21986.3	1350.09	10217.9	330.276	34090.5	1670.77	MMP1
ENSG00000198768	4.07934	1.66e-20	8.18877e-19	165.689	6.87944	271.822	22.6313	473.479	24.5841	APCDD1L
ENSG00000099937	3.98355	7.1672e-22	4.02189e-20	119.548	8.5993	105.81	6.36506	115.7	6.61878	SERPIND1
ENSG00000166963	3.95406	6.93585e-13	1.62069e-11	104.867	4.29965	148.681	12.7301	64.9698	2.83662	MAP1A
ENSG00000171658	3.92064	9.9613e-124	3.00732e-120	1784.83	98.8919	1620.9	92.6469	1615.35	141.831	NMRAL2P
ENSG00000164220	3.84284	2.37554e-06	1.93308e-05	39.8493	0	22.8038	2.82891	32.9299	3.78216	F2RL2
ENSG00000177992	3.8282	1.13511e-05	7.95472e-05	23.0706	0.85993	20.9795	2.12169	25.8099	1.89108	SPATA31E1
ENSG00000255282	3.67758	3.2951e-09	4.57164e-08	77.6013	6.01951	37.3983	1.41446	83.6598	8.50986	WTAPP1
ENSG00000257732	3.62048	3.6596e-45	1.02299e-42	371.228	24.078	280.031	28.9964	303.489	23.6385	AC089983.1
ENSG00000135114	3.58342	1.23076e-10	2.08277e-09	41.9466	8.5993	112.195	5.65783	178	14.1831	OASL
ENSG00000091879	3.46712	3.3075e-20	1.60536e-18	109.061	14.6188	159.627	9.19397	124.6	12.292	ANGPT2
ENSG00000120337	3.44704	1.00851e-79	1.90293e-76	5520.18	799.735	6714.36	541.03	8302.79	543.686	TNFSF18
ENSG00000049283	3.3911	1.02058e-33	1.32808e-31	536.917	46.4362	540.907	45.2626	288.359	37.8216	EPN3
ENSG00000166670	3.35435	1.88377e-10	3.09081e-09	155.203	12.039	115.843	12.0229	391.599	41.6038	MMP10
ENSG00000063660	3.33545	6.90812e-08	7.85304e-07	5297.86	397.288	4418.47	263.796	6991.82	994.709	GPC1
ENSG00000250033	3.3048	1.0579e-09	1.5764e-08	73.4066	8.5993	52.9049	4.9506	47.1699	3.78216	SLC7A11-AS1
ENSG00000237643	3.2944	5.27975e-05	0.00031551	67.1146	7.73937	37.3983	2.12169	12.46	1.89108	AL365226.2
ENSG00000163219	3.28749	3.00321e-11	5.59672e-10	58.7253	9.45923	64.7629	5.65783	69.4198	4.7277	ARHGAP25
ENSG00000169429	3.23646	2.42057e-53	1.30495e-50	3265.55	465.222	4371.95	410.9	6183.71	592.854	CXCL8
ENSG00000157613	3.23508	3.78896e-05	0.000234788	58.7253	3.43972	21.8917	3.53614	15.13	2.83662	CREB3L1
ENSG00000232692	3.22217	1.00651e-07	1.11143e-06	39.8493	1.71986	46.5198	8.48674	71.1998	6.61878	AP001596.1
ENSG00000197409	3.21426	1.14198e-15	3.69538e-14	94.3799	12.039	92.1275	8.48674	90.7798	9.4554	HIST1H3D
ENSG00000151012	3.20534	3.73148e-181	2.81633e-177	11501.8	1445.54	13009.1	1278.67	14145.6	1470.32	SLC7A11
ENSG00000135678	3.19831	1.43486e-16	5.1447e-15	457.218	37.8369	181.519	19.0952	215.379	35.9305	CPM
ENSG00000132429	3.14178	9.99574e-08	1.10458e-06	102.769	14.6188	56.5535	2.12169	141.51	17.9653	POPDC3
ENSG00000185745	3.12079	5.42688e-12	1.11152e-10	81.7959	12.039	170.573	11.3157	195.8	29.3118	IFIT1
ENSG00000073150	3.04167	1.34669e-38	2.47906e-36	461.413	48.1561	332.024	44.5554	329.299	42.5493	PANX2
ENSG00000158406	3.03903	2.99345e-22	1.73127e-20	165.689	20.6383	143.208	19.0952	145.96	15.1286	HIST1H4H
ENSG00000105929	3.03547	6.25062e-09	8.33509e-08	56.628	3.43972	74.7966	9.19397	49.8399	9.4554	ATP6V0A4
ENSG00000248323	3.01672	4.97481e-27	4.01576e-25	226.512	24.938	224.39	21.2169	193.13	34.0395	LUCAT1
ENSG00000065413	2.95129	5.44148e-05	0.000323893	37.752	4.29965	38.3104	1.41446	87.2198	16.0742	ANKRD44
ENSG00000214814	2.94683	0.00027292	0.00137187	10.4867	1.71986	37.3983	2.82891	48.9499	8.50986	FER1L6
ENSG00000161640	2.92155	0.000233778	0.00120276	408.98	59.3352	242.633	29.7036	111.25	11.3465	SIGLEC11
ENSG00000271344	2.91167	1.97644e-05	0.000131429	56.628	6.87944	21.8917	4.24337	29.3699	2.83662	AC018638.6
ENSG00000108448	2.87969	1.18668e-84	2.55899e-81	1872.92	233.041	1991.23	229.142	1871.67	319.593	TRIM16L
ENSG00000168824	2.87756	4.21815e-05	0.000258623	33.5573	6.87944	58.3778	2.12169	121.04	20.8019	NSG1
ENSG00000138646	2.86534	0.000673417	0.00305632	16.7787	3.43972	19.1552	0.707229	39.1599	6.61878	HERC5
ENSG00000117594	2.83513	2.17059e-29	2.0607e-27	515.944	62.7749	703.27	86.9891	385.369	74.6977	HSD11B1
ENSG00000101210	2.83225	0.0025711	0.00975634	820.057	129.849	835.533	100.426	147.74	22.693	EEF1A2
ENSG00000196139	2.81535	2.76933e-12	5.89605e-11	3659.84	436.844	3582.94	441.311	5348	911.501	AKR1C3
ENSG00000234498	2.78669	1.85648e-07	1.93133e-06	39.8493	8.5993	51.0806	5.65783	45.3899	5.67324	RPL13AP20
ENSG00000171388	2.78591	3.32275e-18	1.35194e-16	33137.8	5735.73	26315.6	3530.49	45581.2	5964.47	APLN
ENSG00000165197	2.77888	0.000152057	0.000817125	33.5573	2.57979	14.5945	4.24337	32.0399	4.7277	VEGFD
ENSG00000106853	2.77403	9.78686e-238	1.47733e-233	19064.7	2732.86	17943.9	2560.87	17348.7	2652.24	PTGR1
ENSG00000185198	2.76603	0.000148932	0.00080233	35.6546	4.29965	20.0674	2.82891	19.58	3.78216	PRSS57
ENSG00000137825	2.75978	3.52881e-06	2.7657e-05	73.4066	6.87944	37.3983	3.53614	72.0898	17.0197	ITPKA
ENSG00000108576	2.75533	7.50857e-05	0.000431779	46.1413	6.01951	29.1889	2.82891	101.46	17.9653	SLC6A4
ENSG00000198848	2.74606	0.000828893	0.0036671	29.3626	1.71986	41.9591	4.9506	153.08	27.4207	CES1
ENSG00000138678	2.69674	8.18269e-30	8.02063e-28	1631.72	354.291	1536.07	168.32	1407.98	183.435	GPAT3
ENSG00000259174	2.69023	0.000361156	0.00175973	18.876	2.57979	19.1552	4.9506	29.3699	2.83662	NA
ENSG00000161643	2.67229	0.000427098	0.00204473	587.253	112.651	387.665	42.4337	178	25.5296	SIGLEC16
ENSG00000124635	2.67202	1.51921e-09	2.20929e-08	104.867	18.0585	76.6209	11.3157	63.1898	8.50986	HIST1H2BJ
ENSG00000239557	2.63647	7.41121e-05	0.000427157	54.5306	6.01951	19.1552	6.36506	30.2599	3.78216	AC092045.1
ENSG00000123171	2.61057	2.98654e-07	2.97373e-06	69.2119	10.3192	59.29	7.77951	35.5999	8.50986	CCDC70
ENSG00000137460	2.5871	9.95e-05	0.000556485	37.752	6.01951	25.5403	2.82891	24.0299	5.67324	FHDC1
ENSG00000115008	2.57689	2.91018e-06	2.31939e-05	37.752	5.15958	36.4861	7.07229	43.6099	7.56432	IL1A
ENSG00000146469	2.56867	2.45414e-06	1.9874e-05	83.8933	20.6383	47.432	8.48674	71.1998	4.7277	VIP
ENSG00000219507	2.55704	4.29118e-06	3.30824e-05	52.4333	7.73937	31.9254	8.48674	41.8299	4.7277	FTH1P8
ENSG00000116701	2.53696	9.03388e-06	6.47207e-05	1059.15	211.543	814.553	110.328	419.189	72.8066	NCF2
ENSG00000113600	2.53647	0.00334472	0.0121923	25.168	6.87944	14.5945	2.12169	18.69	0.94554	C9
ENSG00000128342	2.53063	4.47285e-07	4.25174e-06	163.592	20.6383	132.262	27.5819	48.9499	10.4009	LIF
ENSG00000180596	2.52916	4.4564e-14	1.22086e-12	130.035	33.5373	136.823	21.9241	145.96	16.0742	HIST1H2BC
ENSG00000145358	2.51811	0.000696767	0.00314901	10.4867	10.3192	31.9254	6.36506	104.13	9.4554	DDIT4L
ENSG00000236098	2.5129	0.00267165	0.0100692	27.2653	1.71986	14.5945	6.36506	17.8	1.89108	AC097059.2
ENSG00000223361	2.49364	0.00273481	0.0102742	12.584	3.43972	24.6281	6.36506	24.0299	0.94554	FTH1P10
ENSG00000258955	2.49129	0.00027262	0.00137082	20.9733	3.43972	23.716	4.24337	29.3699	5.67324	LINC00519
ENSG00000163803	2.48033	0.000344799	0.00168602	52.4333	7.73937	18.2431	4.9506	24.0299	3.78216	PLB1
ENSG00000151632	2.47698	6.0161e-14	1.6304e-12	501.262	91.1526	605.67	97.5975	244.749	52.9503	AKR1C2
ENSG00000196208	2.45252	1.44812e-06	1.24342e-05	46.1413	10.3192	60.2021	6.36506	40.0499	10.4009	GREB1
ENSG00000110169	2.43858	1.01395e-06	9.02982e-06	155.203	18.0585	61.1143	9.19397	71.1998	25.5296	HPX
ENSG00000164949	2.42946	0.000920439	0.00401678	12.584	3.43972	24.6281	4.9506	32.0399	4.7277	GEM
ENSG00000167755	2.42712	0.00149047	0.00609883	31.46	10.3192	55.6414	6.36506	13.35	1.89108	KLK6
ENSG00000204248	2.42419	5.83632e-06	4.37651e-05	88.0879	13.7589	42.8712	7.07229	39.1599	10.4009	COL11A2
ENSG00000067798	2.418	3.01153e-17	1.12245e-15	671.146	206.383	729.723	116.693	715.558	72.8066	NAV3
ENSG00000123095	2.40877	0.00127134	0.00530722	27.2653	5.15958	18.2431	3.53614	16.91	2.83662	BHLHE41
ENSG00000232485	2.40614	0.00312164	0.011507	31.46	2.57979	9.12153	4.9506	21.3599	3.78216	AC098820.1
ENSG00000167554	2.39771	1.67091e-10	2.75955e-09	81.7959	23.2181	144.12	22.6313	98.7898	16.0742	ZNF610
ENSG00000138347	2.38307	0.00011637	0.000641797	100.672	15.4787	52.9049	16.9735	35.5999	2.83662	MYPN
ENSG00000211445	2.38205	4.33721e-16	1.48122e-14	832.641	212.403	505.333	99.7192	1044.86	145.613	GPX3
ENSG00000133805	2.36848	5.96124e-11	1.05865e-09	117.451	26.6578	117.668	17.6807	178	36.8761	AMPD3
ENSG00000146411	2.35398	5.85851e-15	1.74083e-13	354.449	63.6348	356.652	58.7	542.899	124.811	SLC2A12
ENSG00000204396	2.34658	0.00047732	0.0022502	39.8493	4.29965	23.716	4.9506	18.69	6.61878	VWA7
ENSG00000160838	2.34106	5.56609e-06	4.19053e-05	239.096	43.8564	93.9518	19.8024	71.1998	15.1286	LRRC71
ENSG00000255150	2.33716	3.38262e-06	2.66636e-05	176.176	21.4982	70.2358	11.3157	60.5199	27.4207	EID3
ENSG00000115828	2.33585	0.0117077	0.0353101	69.2119	9.45923	56.5535	14.8518	4.44999	0.94554	QPCT
ENSG00000087303	2.33425	2.31507e-05	0.00015115	6868.76	1799.83	9673.39	2067.23	5946.08	591.908	NID2
ENSG00000254486	2.33318	0.000255924	0.00129724	35.6546	6.87944	17.3309	6.36506	51.6199	7.56432	LINC02547
ENSG00000260910	2.33175	0.000549697	0.00254999	37.752	8.5993	29.1889	3.53614	18.69	4.7277	LINC00565
ENSG00000108846	2.31051	0.00193949	0.00765	1614.95	163.387	879.316	171.857	2346.92	641.076	ABCC3
ENSG00000167850	2.30993	0.00527925	0.0180645	37.752	6.01951	10.0337	1.41446	22.2499	6.61878	CD300C
ENSG00000110031	2.30581	2.31478e-20	1.13447e-18	901.853	167.686	815.465	170.442	1375.05	289.335	LPXN
ENSG00000163491	2.30551	9.30299e-07	8.33404e-06	121.645	18.9185	45.6077	12.7301	72.0898	16.0742	NEK10
ENSG00000181019	2.30324	6.02371e-128	2.2732e-124	57508.8	12041.6	54435.5	10873.6	51781.9	10254.4	NQO1
ENSG00000167996	2.29552	2.87154e-76	3.61216e-73	87024.6	19002.7	101510	20427.6	116211	22648.5	FTH1
ENSG00000132000	2.29441	5.47292e-06	4.12656e-05	44.044	6.01951	51.9927	15.559	61.4099	10.4009	PODNL1
ENSG00000158458	2.28508	2.84038e-07	2.8451e-06	92.2826	24.078	106.722	14.1446	52.5099	13.2376	NRG2
ENSG00000140961	2.27919	1.24119e-72	1.33827e-69	1644.31	337.093	1554.31	300.572	1390.18	306.355	OSGIN1
ENSG00000085117	2.27677	2.6474e-18	1.08594e-16	1417.8	249.38	1347.25	277.941	2235.67	506.81	CD82
ENSG00000167612	2.26468	0.00026188	0.00132476	90.1853	15.4787	36.4861	7.77951	24.9199	7.56432	ANKRD33
ENSG00000173727	2.26025	9.06006e-05	0.000512984	48.2386	10.3192	32.8375	5.65783	28.4799	6.61878	AP000769.1
ENSG00000167614	2.25356	0.00710556	0.023146	60.8226	5.15958	11.858	3.53614	11.57	8.50986	TTYH1
ENSG00000264769	2.25198	0.000911651	0.00398163	50.336	6.01951	18.2431	6.36506	20.47	5.67324	AC145207.8
ENSG00000184995	2.24517	0.000516605	0.00240832	127.937	15.4787	37.3983	5.65783	31.1499	19.8563	IFNE
ENSG00000125740	2.22404	0.000170656	0.000906742	1428.28	184.885	625.737	198.024	366.679	134.267	FOSB
ENSG00000196747	2.20284	2.91879e-05	0.000186375	35.6546	6.01951	56.5535	16.9735	69.4198	12.292	HIST1H2AI
ENSG00000235109	2.20268	5.54408e-65	4.92282e-62	1430.38	364.61	1484.99	292.085	1581.53	322.429	ZSCAN31
ENSG00000226608	2.18716	3.06068e-11	5.69678e-10	106.964	30.9575	114.931	21.2169	109.47	20.8019	FTLP3
ENSG00000048052	2.18703	2.26072e-06	1.85063e-05	60.8226	12.8989	61.1143	21.2169	134.39	22.693	HDAC9
ENSG00000136160	2.18409	0.00745762	0.0241469	31.46	7.73937	18.2431	4.9506	14.24	0.94554	EDNRB
ENSG00000129990	2.15039	0.0018165	0.00724251	29.3626	6.87944	18.2431	2.82891	40.0499	10.4009	SYT5
ENSG00000089723	2.14411	4.05916e-15	1.22546e-13	606.129	151.348	554.589	94.7686	332.859	90.7719	OTUB2
ENSG00000237512	2.12907	0.0024177	0.0092557	16.7787	6.01951	19.1552	5.65783	31.1499	3.78216	UNC5B-AS1
ENSG00000171533	2.12093	0.00143675	0.00591578	31.46	7.73937	28.2768	4.9506	16.91	4.7277	MAP6
ENSG00000149201	2.11626	6.85523e-06	5.06013e-05	54.5306	12.039	71.148	10.6084	40.9399	16.0742	CCDC81
ENSG00000248187	2.11349	2.52702e-12	5.40302e-11	461.413	130.709	619.352	111.742	282.129	71.8611	AC078850.1
ENSG00000261550	2.11305	0.00339583	0.0123489	18.876	2.57979	18.2431	5.65783	26.6999	6.61878	NA
ENSG00000240602	2.11211	0.00609868	0.0203762	35.6546	5.15958	20.0674	5.65783	9.78998	3.78216	AADACP1
ENSG00000143178	2.10424	6.90467e-07	6.35137e-06	111.159	20.6383	65.675	26.8747	81.8798	11.3465	TBX19
ENSG00000260844	2.0993	0.00166097	0.00669488	16.7787	4.29965	25.5403	5.65783	31.1499	7.56432	AC055876.4
ENSG00000065618	2.09559	8.58028e-17	3.11345e-15	291.529	81.6933	255.403	50.9205	243.859	52.0047	COL17A1
ENSG00000171496	2.09419	0.00608011	0.0203276	10.4867	5.15958	25.5403	2.82891	24.0299	6.61878	OR1L8
ENSG00000156042	2.09191	0.000489873	0.00230291	25.168	6.01951	35.574	9.19397	28.4799	5.67324	CFAP70
ENSG00000196966	2.08877	3.26165e-07	3.22216e-06	79.6986	28.3777	73.8844	16.9735	91.6698	12.292	NA
ENSG00000153714	2.08699	4.38005e-12	9.09447e-11	140.521	40.4167	144.12	31.8253	128.16	24.5841	LURAP1L
ENSG00000187990	2.08624	0.000448097	0.00213107	46.1413	10.3192	20.9795	7.07229	36.4899	6.61878	NA
ENSG00000234719	2.08096	8.67317e-05	0.000493113	35.6546	6.87944	35.574	8.48674	40.9399	11.3465	NPIPB2
ENSG00000151715	2.07807	9.30588e-05	0.00052513	88.0879	16.3387	28.2768	10.6084	56.0699	13.2376	TMEM45B
ENSG00000087086	2.07793	1.11434e-99	2.80349e-96	271328	58289.5	241969	57849.9	220429	57642	FTL
ENSG00000232187	2.06675	0.00563506	0.0190857	14.6813	4.29965	20.0674	2.82891	24.9199	7.56432	FTH1P7
ENSG00000187944	2.06399	0.000962429	0.00417948	67.1146	13.7589	20.9795	5.65783	34.7099	9.4554	C2orf66
ENSG00000132821	2.0617	5.12826e-09	6.90554e-08	171.981	33.5373	120.404	21.2169	103.24	39.7127	VSTM2L
ENSG00000226564	2.05542	7.48282e-05	0.000430626	52.4333	11.1791	31.9254	8.48674	38.2699	9.4554	FTH1P20
ENSG00000221955	2.05494	1.01027e-10	1.72903e-09	165.689	44.7164	294.626	82.0385	258.099	46.3315	SLC12A8
ENSG00000198643	2.04616	5.87429e-07	5.48376e-06	104.867	24.938	72.0601	12.0229	91.6698	28.3662	FAM3D
ENSG00000163739	2.03902	2.94649e-37	4.88761e-35	3051.62	697.403	2982.74	688.133	2088.82	588.126	CXCL1
ENSG00000272582	2.0371	0.00795324	0.0254568	50.336	2.57979	28.2768	12.0229	11.57	6.61878	AL031587.3
ENSG00000181016	2.03699	4.28822e-06	3.30765e-05	132.132	24.938	61.1143	15.559	62.2998	20.8019	LSMEM1
ENSG00000185338	2.03697	0.00709604	0.02312	12.584	2.57979	27.3646	4.9506	20.47	7.56432	SOCS1
ENSG00000224034	2.03019	4.39698e-05	0.000268605	41.9466	7.73937	44.6955	13.4373	67.6398	17.0197	LINC02561
ENSG00000213694	2.02809	4.12412e-20	1.9826e-18	767.623	211.543	1152.05	333.105	1277.15	240.167	S1PR3
ENSG00000267577	2.02753	0.00479295	0.0166436	31.46	4.29965	13.6823	4.24337	21.3599	7.56432	AC010327.3
ENSG00000088726	2.02735	0.000471477	0.00222613	41.9466	5.15958	28.2768	9.19397	28.4799	9.4554	TMEM40
ENSG00000131480	2.02724	9.13336e-08	1.01673e-06	132.132	19.7784	111.283	38.8976	86.3298	20.8019	AOC2
ENSG00000229656	2.02635	0.000151866	0.000816389	29.3626	7.73937	43.7834	8.48674	37.3799	11.3465	ITGB1-DT
ENSG00000221926	2.00698	3.01546e-61	2.27592e-58	1807.9	469.522	1881.77	473.843	2172.48	518.156	TRIM16
ENSG00000204257	2.00199	1.54084e-09	2.23643e-08	142.619	27.5178	103.985	24.753	94.3398	32.1484	HLA-DMA
ENSG00000273174	2.00193	0.00663563	0.0218462	18.876	3.43972	14.5945	5.65783	22.2499	4.7277	AC108673.2
ENSG00000270607	2.00002	2.63889e-19	1.17852e-17	299.918	64.4947	262.7	82.0385	352.439	82.262	AC009549.1
ENSG00000198286	1.99538	3.41272e-05	0.000213755	203.441	53.3157	136.823	41.7265	88.9998	11.3465	CARD11
ENSG00000172031	1.99449	1.17093e-14	3.37312e-13	174.079	48.1561	172.397	39.6048	158.42	38.7672	EPHX4
ENSG00000178809	1.99108	0.00209868	0.00820994	25.168	4.29965	20.9795	7.07229	25.8099	6.61878	TRIM73
ENSG00000110876	1.98997	1.77259e-12	3.88914e-11	146.813	30.0975	145.945	44.5554	148.63	35.9305	SELPLG
ENSG00000172927	1.98604	9.3949e-21	4.75893e-19	765.526	198.644	882.965	271.576	790.318	143.722	MYEOV
ENSG00000251257	1.98592	2.00696e-05	0.000133224	44.044	14.6188	51.9927	9.19397	48.9499	13.2376	AC010457.1
ENSG00000250303	1.97906	4.74459e-12	9.79747e-11	322.989	70.5143	255.403	50.2132	329.299	110.628	AP002884.1
ENSG00000085465	1.97446	2.25244e-07	2.30668e-06	161.495	31.8174	96.6883	21.2169	80.0998	32.1484	OVGP1
ENSG00000143369	1.95913	7.03704e-21	3.60082e-19	1998.76	451.463	2017.68	576.391	1326.99	343.231	ECM1
ENSG00000101605	1.95449	0.00412932	0.0146011	27.2653	5.15958	37.3983	10.6084	16.02	4.7277	MYOM1
ENSG00000175426	1.95304	3.54801e-07	3.45308e-06	85.9906	27.5178	69.3237	15.559	97.8998	22.693	PCSK1
ENSG00000234975	1.94794	8.16184e-05	0.000466148	48.2386	6.87944	62.0264	16.2663	44.4999	17.0197	FTH1P2
ENSG00000167772	1.94538	1.55431e-20	7.69256e-19	2042.8	442.864	1675.63	384.025	2193.84	710.101	ANGPTL4
ENSG00000102174	1.93768	1.11366e-07	1.21377e-06	138.424	43.8564	159.627	20.5096	170.88	59.569	PHEX
ENSG00000197903	1.933	2.75822e-46	8.1638e-44	4240.8	1125.65	3485.34	861.404	3497.69	950.268	HIST1H2BK
ENSG00000082126	1.92157	3.72154e-11	6.82584e-10	180.371	73.954	197.937	45.9699	295.479	59.569	MPP4
ENSG00000198910	1.91579	0.000224205	0.00115943	44.044	12.039	38.3104	7.77951	32.0399	10.4009	L1CAM
ENSG00000147883	1.91394	1.26618e-29	1.22519e-27	1222.74	367.19	1306.2	340.177	1751.52	432.112	CDKN2B
ENSG00000059377	1.91226	1.62706e-15	5.17062e-14	257.972	58.4752	295.538	86.2819	233.179	63.3512	TBXAS1
ENSG00000174292	1.91104	5.93986e-06	4.44092e-05	98.5746	24.938	56.5535	18.3879	64.9698	14.1831	TNK1
ENSG00000180573	1.90294	3.07662e-33	3.87013e-31	1203.87	382.669	1122.86	261.675	1190.82	296.9	HIST1H2AC
ENSG00000231666	1.89806	0.00173498	0.00695083	37.752	7.73937	27.3646	9.19397	21.3599	5.67324	LINC01704
ENSG00000117289	1.88834	2.04995e-77	3.09439e-74	13001.4	3904.08	15003.1	3560.19	14798	4103.65	NA
ENSG00000147576	1.88588	8.21076e-06	5.95586e-05	102.769	19.7784	49.2563	16.9735	80.0998	25.5296	ADHFE1
ENSG00000100439	1.88569	1.73231e-38	3.15051e-36	3177.46	925.285	3694.22	1018.41	4491.82	1135.59	ABHD4
ENSG00000111254	1.88376	0.000539247	0.00250382	29.3626	6.87944	36.4861	9.9012	33.8199	10.4009	AKAP3
ENSG00000138356	1.8824	2.05434e-18	8.47274e-17	564.182	135.009	696.885	153.469	657.708	234.494	AOX1
ENSG00000266401	1.88052	0.0102091	0.0315083	23.0706	4.29965	31.9254	12.7301	19.58	2.83662	AP002478.1
ENSG00000124171	1.86666	0.00391783	0.0139448	31.46	6.01951	23.716	9.19397	19.58	4.7277	PARD6B
ENSG00000144583	1.85803	2.3148e-43	5.63579e-41	1541.54	450.603	1571.64	487.988	1618.91	364.979	MARCH4
ENSG00000184524	1.85209	6.99571e-05	0.000405766	75.5039	18.9185	69.3237	23.3385	45.3899	9.4554	CEND1
ENSG00000230753	1.84987	8.25015e-12	1.65606e-10	151.008	37.8369	136.823	40.312	132.61	37.8216	ZNF341-AS1
ENSG00000158373	1.84842	7.51831e-16	2.49975e-14	354.449	102.332	300.098	89.1108	276.789	65.2423	HIST1H2BD
ENSG00000175600	1.84674	0.00633162	0.021038	553.696	90.2926	328.375	66.4795	666.608	274.207	SUGCT
ENSG00000187837	1.83542	4.46462e-12	9.25733e-11	398.493	89.4327	217.093	70.0156	292.809	93.6085	HIST1H1C
ENSG00000170801	1.8352	1.13143e-15	3.6729e-14	1744.98	412.766	898.471	329.569	1094.7	301.627	HTRA3
ENSG00000162772	1.83086	2.15382e-13	5.46419e-12	1585.58	259.699	996.072	326.032	708.438	335.667	ATF3
ENSG00000115602	1.82979	2.01503e-06	1.67301e-05	6835.2	2251.3	5750.22	1516.3	4293.35	979.58	IL1RL1
ENSG00000078018	1.82798	0.000280779	0.00140483	48.2386	14.6188	30.1011	9.9012	52.5099	12.292	MAP2
ENSG00000176236	1.82052	0.000179423	0.000949314	81.7959	21.4982	38.3104	11.3157	51.6199	15.1286	C10orf111
ENSG00000260051	1.81656	0.00334448	0.0121923	39.8493	6.87944	19.1552	8.48674	24.0299	7.56432	AL031600.1
ENSG00000167483	1.80262	0.00979446	0.0304651	29.3626	6.87944	18.2431	9.19397	20.47	2.83662	FAM129C
ENSG00000142347	1.79831	1.14398e-07	1.24022e-06	117.451	38.6968	96.6883	21.2169	108.58	33.0939	MYO1F
ENSG00000150510	1.79782	4.6401e-07	4.40517e-06	199.247	63.6348	154.154	33.947	107.69	34.0395	FAM124A
ENSG00000166349	1.79644	1.38625e-05	9.5463e-05	79.6986	15.4787	49.2563	18.3879	63.1898	20.8019	RAG1
ENSG00000110002	1.78925	3.44001e-07	3.36096e-06	90.1853	26.6578	81.1817	19.0952	89.8898	30.2573	VWA5A
ENSG00000213366	1.78907	1.54193e-06	1.315e-05	88.0879	26.6578	96.6883	19.8024	118.37	42.5493	GSTM2
ENSG00000244242	1.78905	0.00146202	0.00599382	23.0706	10.3192	33.7497	9.19397	35.5999	7.56432	IFITM10
ENSG00000175264	1.78306	4.72711e-05	0.000285412	85.9906	25.7979	73.8844	33.2397	199.36	46.3315	CHST1
ENSG00000133321	1.78037	3.59706e-07	3.49825e-06	115.353	26.6578	113.107	33.2397	161.98	54.8413	RARRES3
ENSG00000114270	1.77908	0.00549645	0.0186909	73.4066	11.1791	28.2768	9.19397	16.91	13.2376	COL7A1
ENSG00000182600	1.76324	2.56489e-05	0.000165931	140.521	25.7979	55.6414	35.3614	94.3398	22.693	SNORC
ENSG00000154678	1.76226	0.000971887	0.00421086	826.349	270.018	602.021	150.64	344.429	101.173	PDE1C
ENSG00000119922	1.76056	7.02837e-11	1.23796e-09	291.529	169.406	475.232	123.058	609.649	116.301	IFIT2
ENSG00000266852	1.75999	0.00567826	0.0191967	44.044	14.6188	22.8038	4.24337	59.6299	18.9108	MIR4482
ENSG00000143816	1.75936	1.10658e-09	1.64408e-08	339.768	102.332	201.586	55.1638	269.669	81.3165	WNT9A
ENSG00000167653	1.75885	1.0291e-10	1.75804e-09	163.592	36.1171	138.647	45.9699	144.18	49.1681	PSCA
ENSG00000179163	1.75753	8.78797e-08	9.80447e-07	539.014	159.087	354.828	89.1108	233.179	83.2076	FUCA1
ENSG00000204482	1.75232	0.0109321	0.0333359	25.168	9.45923	24.6281	2.82891	19.58	8.50986	LST1
ENSG00000107249	1.75102	1.91595e-05	0.000127744	60.8226	18.0585	51.0806	16.2663	75.6498	21.7474	GLIS3
ENSG00000236751	1.74811	0.0146162	0.0426258	14.6813	5.15958	27.3646	6.36506	15.13	5.67324	LINC01186
ENSG00000023909	1.74228	2.46268e-56	1.42977e-53	5327.22	1859.17	6673.31	1791.41	5950.53	1718.99	GCLM
ENSG00000153208	1.73657	7.78842e-09	1.02499e-07	245.388	96.3122	190.64	45.9699	287.469	75.6432	MERTK
ENSG00000136383	1.73016	0.00068428	0.00310093	35.6546	12.039	45.6077	9.19397	32.0399	13.2376	ALPK3
ENSG00000198794	1.72942	1.20287e-09	1.76971e-08	671.146	165.107	396.787	94.7686	493.949	210.856	SCAMP5
ENSG00000214900	1.71948	0.0101795	0.0314232	37.752	6.01951	30.1011	11.3157	13.35	6.61878	LINC01588
ENSG00000160211	1.71853	3.00413e-77	4.12249e-74	30220.5	8544.26	29532.8	9512.22	27289.1	8386.94	G6PD
ENSG00000162078	1.7138	0.000133578	0.000725571	75.5039	11.1791	55.6414	19.8024	47.1699	22.693	ZG16B
ENSG00000204389	1.71233	2.56358e-17	9.6502e-16	1845.65	528.857	1515.09	499.303	1152.55	345.122	HSPA1A
ENSG00000271417	1.71158	6.05775e-09	8.08503e-08	180.371	54.1756	155.066	38.1903	118.37	45.3859	NA
ENSG00000146242	1.70798	0.000365461	0.00178013	50.336	21.4982	41.0469	19.8024	109.47	20.8019	TPBG
ENSG00000232018	1.7061	2.56344e-05	0.000165931	199.247	45.5763	92.1275	31.8253	78.3198	34.0395	NA
ENSG00000102385	1.70427	0.0115835	0.0350144	23.0706	7.73937	14.5945	8.48674	31.1499	4.7277	DRP2
ENSG00000161011	1.69556	2.21021e-79	3.70702e-76	38981	12286.7	42546.5	13030	44298.8	13535.4	SQSTM1
ENSG00000164850	1.68984	2.82303e-07	2.82959e-06	132.132	24.938	102.161	36.7759	96.1198	39.7127	GPER1
ENSG00000105048	1.68852	0.000402301	0.00193708	1222.74	395.568	986.95	321.082	603.419	155.069	TNNT1
ENSG00000173156	1.68416	0.000312616	0.00154416	165.689	30.9575	70.2358	16.9735	89.8898	52.9503	RHOD
ENSG00000107957	1.68402	0.00914483	0.0287694	633.394	135.869	516.279	110.328	970.098	414.147	SH3PXD2A
ENSG00000135605	1.67726	0.00920452	0.0289282	33.5573	12.039	19.1552	7.07229	24.9199	4.7277	TEC
ENSG00000246451	1.67655	9.46495e-14	2.52873e-12	255.874	66.2146	206.147	67.1867	210.039	75.6432	AL049840.1
ENSG00000160188	1.67074	0.00233096	0.00898743	33.5573	11.1791	28.2768	7.07229	32.0399	11.3465	RSPH1
ENSG00000260023	1.66645	2.90623e-08	3.49559e-07	148.911	36.977	116.756	40.312	101.46	36.8761	NA
ENSG00000229348	1.66639	0.00258346	0.00979093	41.9466	6.87944	32.8375	12.0229	25.8099	12.292	HYI-AS1
ENSG00000182667	1.66585	0.000297441	0.0014779	69.2119	29.2376	47.432	14.1446	105.91	27.4207	NTM
ENSG00000152137	1.66167	5.03908e-36	7.92344e-34	1256.3	392.988	1392.86	383.318	1310.08	478.443	HSPB8
ENSG00000064547	1.65978	2.16189e-06	1.78034e-05	104.867	27.5178	74.7966	22.6313	84.5498	33.0939	LPAR2
ENSG00000261139	1.65475	0.00698892	0.022835	48.2386	7.73937	24.6281	9.19397	18.69	11.3465	NA
ENSG00000234465	1.6541	0.00155413	0.00631483	52.4333	18.9185	39.2226	12.7301	33.8199	7.56432	PINLYP
ENSG00000237135	1.65398	4.42129e-07	4.21334e-06	329.281	117.81	265.437	71.4301	175.33	53.8958	DDX10P1
ENSG00000270141	1.65332	0.0173975	0.0492435	18.876	6.01951	23.716	9.19397	17.8	3.78216	TERC
ENSG00000255002	1.64994	0.0115623	0.0349626	18.876	10.3192	18.2431	9.19397	57.8499	11.3465	LINC02324
ENSG00000134202	1.64735	4.06956e-05	0.000250633	2321.75	712.022	1299.82	417.972	1205.06	409.419	GSTM3
ENSG00000215267	1.64612	0.000190772	0.00100094	54.5306	24.078	58.3778	15.559	49.8399	12.292	AKR1C7P
ENSG00000129646	1.64333	7.64397e-08	8.61088e-07	224.415	54.1756	134.087	44.5554	129.94	55.7869	QRICH2
ENSG00000205085	1.64014	0.00250619	0.00955343	100.672	25.7979	33.7497	15.559	40.0499	13.2376	FAM71F2
ENSG00000125966	1.63255	3.20709e-13	7.97545e-12	432.05	137.589	342.058	89.818	381.809	145.613	MMP24
ENSG00000168274	1.63083	6.10459e-05	0.000358695	94.3799	36.977	62.0264	16.9735	87.2198	24.5841	NA
ENSG00000272068	1.62754	0.00765798	0.0246581	58.7253	8.5993	20.9795	11.3157	23.1399	12.292	AL365181.2
ENSG00000028277	1.62741	2.45869e-09	3.47509e-08	482.386	120.39	332.936	115.985	560.699	209.91	POU2F2
ENSG00000235027	1.62587	0.00032883	0.00161421	69.2119	24.078	39.2226	19.0952	67.6398	13.2376	AC068580.3
ENSG00000235385	1.62029	0.000659923	0.00301044	44.044	10.3192	54.7292	23.3385	48.9499	14.1831	LINC02154
ENSG00000250067	1.61832	0.000349656	0.00170756	123.743	28.3777	59.29	24.0458	47.1699	20.8019	YJEFN3
ENSG00000007384	1.61772	2.67274e-39	5.04312e-37	5851.56	1582.27	4633.74	1780.8	4671.6	1568.65	RHBDF1
ENSG00000170835	1.6177	0.00270365	0.0101749	65.0173	10.3192	32.8375	12.0229	60.5199	29.3118	CEL
ENSG00000247134	1.61257	0.0010732	0.00457624	46.1413	10.3192	44.6955	11.3157	43.6099	22.693	AC090204.1
ENSG00000104368	1.61003	2.18462e-18	8.98549e-17	58517.7	19292.5	59506.2	19503.2	39631.6	12847.1	PLAT
ENSG00000272091	1.60946	6.78259e-06	5.01211e-05	94.3799	27.5178	71.148	21.2169	73.8698	29.3118	NA
ENSG00000169896	1.60399	0.00533937	0.0182307	46.1413	14.6188	40.1348	13.4373	21.3599	6.61878	ITGAM
ENSG00000163701	1.60359	8.69415e-05	0.00049412	130.035	36.977	63.8507	24.753	70.3098	23.6385	IL17RE
ENSG00000172183	1.60046	1.23542e-12	2.78337e-11	348.157	110.071	257.227	78.5024	292.809	106.846	ISG20
ENSG00000163154	1.59545	0.00149314	0.00610812	35.6546	8.5993	43.7834	14.8518	52.5099	20.8019	TNFAIP8L2
ENSG00000107282	1.59287	4.87498e-05	0.000293764	50.336	21.4982	92.1275	30.4108	93.4498	27.4207	APBA1
ENSG00000227359	1.59126	0.0169808	0.0483178	25.168	6.87944	18.2431	7.07229	16.91	5.67324	AC017074.1
ENSG00000187134	1.58738	0.000157458	0.000843742	73.4066	21.4982	61.1143	26.1675	125.49	39.7127	AKR1C1
ENSG00000273026	1.58653	0.00929864	0.0291754	33.5573	7.73937	18.2431	8.48674	24.0299	8.50986	AL358472.3
ENSG00000235863	1.58534	2.20244e-07	2.25855e-06	138.424	42.1366	113.107	41.0193	174.44	59.569	B3GALT4
ENSG00000197165	1.57364	0.000462788	0.00219127	98.5746	24.078	56.5535	15.559	91.6698	43.4949	SULT1A2
ENSG00000232434	1.57028	0.000375396	0.00182067	39.8493	17.1986	61.1143	17.6807	46.2799	15.1286	AJM1
ENSG00000189134	1.56738	0.00620383	0.0206772	35.6546	12.8989	24.6281	8.48674	26.6999	7.56432	NKAPL
ENSG00000260604	1.56564	1.94114e-16	6.85666e-15	383.812	152.208	506.245	169.028	563.369	173.034	AL590004.4
ENSG00000165801	1.56539	0.000106002	0.000589353	144.716	55.0355	168.748	51.6277	351.549	120.084	ARHGEF40
ENSG00000273297	1.56392	1.04907e-06	9.31437e-06	115.353	37.8369	88.4789	35.3614	97.0098	27.4207	AC009275.1
ENSG00000154589	1.56367	1.12896e-06	9.93223e-06	136.327	50.7359	133.174	38.8976	202.92	71.8611	LY96
ENSG00000184860	1.56357	0.000183341	0.000964968	117.451	36.977	83.006	38.1903	71.1998	15.1286	SDR42E1
ENSG00000065621	1.56321	3.11503e-07	3.08337e-06	171.981	60.1951	106.722	45.2626	179.78	49.1681	GSTO2
ENSG00000117595	1.5596	0.000357798	0.00174393	52.4333	15.4787	51.9927	14.8518	40.9399	18.9108	IRF6
ENSG00000272914	1.55334	0.000127733	0.000697589	262.166	75.6738	148.681	48.7988	85.4398	42.5493	AL359532.1
ENSG00000148926	1.54805	6.16011e-20	2.88779e-18	2135.08	822.953	1779.61	539.615	2269.49	753.596	ADM
ENSG00000197191	1.54779	0.000163253	0.000871396	71.3093	16.3387	47.432	23.3385	60.5199	20.8019	CYSRT1
ENSG00000269290	1.54643	0.0117286	0.0353631	102.769	14.6188	41.0469	21.2169	17.8	17.9653	NA
ENSG00000121966	1.54034	0.012413	0.0371013	20.9733	16.3387	32.8375	10.6084	89.8898	23.6385	CXCR4
ENSG00000103269	1.53947	0.00873823	0.0276876	75.5039	23.2181	36.4861	14.1446	24.9199	8.50986	RHBDL1
ENSG00000091262	1.53419	3.57012e-05	0.00022269	102.769	30.9575	69.3237	28.2891	66.7498	21.7474	ABCC6
ENSG00000120217	1.52957	4.61989e-09	6.29966e-08	379.617	102.332	450.604	142.86	504.629	219.365	CD274
ENSG00000157343	1.52615	0.0096459	0.0300712	37.752	6.01951	25.5403	12.0229	23.1399	11.3465	ARMC12
ENSG00000143217	1.52507	0.0172884	0.0489896	90.1853	26.6578	27.3646	14.8518	27.5899	7.56432	NECTIN4
ENSG00000143622	1.52272	4.65553e-38	8.26768e-36	1763.86	719.761	1894.54	623.068	2073.69	656.205	RIT1
ENSG00000124762	1.52229	5.58568e-60	3.83254e-57	39754.9	13456.2	40587.2	13233.7	40944.4	15538.1	CDKN1A
ENSG00000255624	1.52109	1.34016e-13	3.49391e-12	274.75	115.231	307.396	97.5975	365.789	120.084	AC073585.1
ENSG00000204947	1.52095	6.0776e-08	6.99249e-07	115.353	49.8759	133.174	42.4337	161.09	52.0047	ZNF425
ENSG00000033627	1.51898	5.03817e-43	1.17002e-40	2734.92	835.852	2640.68	995.071	2467.96	902.046	ATP6V0A1
ENSG00000124140	1.51714	0.00273907	0.0102877	39.8493	10.3192	34.6618	11.3157	31.1499	15.1286	SLC12A5
ENSG00000236393	1.51534	0.00028677	0.00143195	62.92	21.4982	62.9386	14.8518	70.3098	33.0939	AC091806.1
ENSG00000273038	1.51444	2.7409e-15	8.44366e-14	492.873	156.507	350.267	135.081	410.289	144.668	AL365203.2
ENSG00000117525	1.51146	0.015406	0.0445845	18.876	14.6188	44.6955	16.9735	39.1599	4.7277	F3
ENSG00000184441	1.51092	5.86209e-05	0.000346584	83.8933	22.3582	67.4994	22.6313	56.9599	27.4207	AP001062.1
ENSG00000196878	1.50943	9.27253e-23	5.55432e-21	6298.29	1817.03	7360.17	2802.75	6329.66	2400.73	LAMB3
ENSG00000258791	1.50668	3.46514e-12	7.31556e-11	2359.5	803.175	1891.81	667.624	1339.45	492.627	LINC00520
ENSG00000204390	1.50068	4.47797e-05	0.000272122	62.92	28.3777	72.9723	23.3385	68.5298	20.8019	HSPA1L
ENSG00000113555	1.49573	3.84873e-26	2.93417e-24	5436.28	1968.38	4568.06	1648.55	4283.56	1444.79	PCDH12
ENSG00000164078	1.48994	0.00223419	0.00867191	48.2386	13.7589	31.9254	16.2663	38.2699	11.3465	MST1R
ENSG00000101384	1.48699	2.78755e-44	7.25484e-42	5746.69	2298.59	6518.25	2217.16	7089.72	2396	JAG1
ENSG00000113083	1.4854	2.17517e-15	6.79796e-14	2986.6	1249.48	2623.35	905.253	4118.02	1322.81	LOX
ENSG00000053438	1.48136	0.00240812	0.00922838	69.2119	21.4982	51.9927	12.0229	32.0399	20.8019	NNAT
ENSG00000168765	1.47907	4.21441e-15	1.26726e-13	394.298	114.371	384.017	145.689	328.409	135.212	GSTM4
ENSG00000207181	1.47567	0.0158881	0.045737	14.6813	9.45923	35.574	10.6084	27.5899	8.50986	SNORA14B
ENSG00000100031	1.4756	0.00953673	0.0297863	845.225	316.454	636.683	208.632	304.379	116.301	GGT1
ENSG00000129514	1.47328	0.015963	0.0458975	25.168	6.87944	19.1552	8.48674	24.9199	9.4554	FOXA1
ENSG00000235314	1.47185	7.8395e-06	5.71678e-05	75.5039	29.2376	85.7424	28.2891	88.1098	33.0939	LINC00957
ENSG00000270547	1.46469	2.31974e-05	0.000151324	134.229	42.9965	87.5667	28.2891	123.71	53.8958	LINC01235
ENSG00000261087	1.46426	0.000125571	0.000687076	83.8933	22.3582	69.3237	34.6542	64.9698	20.8019	AP003469.4
ENSG00000233622	1.46414	0.0145036	0.0423548	33.5573	15.4787	33.7497	10.6084	21.3599	5.67324	CYP2T1P
ENSG00000201700	1.45649	0.00389213	0.0138696	39.8493	11.1791	31.9254	11.3157	32.0399	15.1286	SNORD113-3
ENSG00000130513	1.45533	9.94518e-26	7.2875e-24	21472.5	7422.06	20365.6	6820.51	23851.9	9716.37	GDF15
ENSG00000241170	1.45329	0.00766673	0.0246712	58.7253	17.1986	30.1011	9.9012	26.6999	14.1831	AP001992.1
ENSG00000203813	1.45319	1.77139e-06	1.48716e-05	94.3799	36.977	93.9518	38.8976	112.14	34.0395	NA
ENSG00000225614	1.45137	7.31009e-18	2.88109e-16	696.314	210.683	777.155	299.865	703.098	285.553	ZNF469
ENSG00000121413	1.44483	0.00370876	0.0133231	169.884	53.3157	94.864	28.9964	40.9399	28.3662	ZSCAN18
ENSG00000183066	1.44392	0.0167203	0.0476934	31.46	8.5993	27.3646	8.48674	16.91	10.4009	WBP2NL
ENSG00000211584	1.44373	4.79088e-32	5.60607e-30	3435.43	1068.03	3270.07	1285.74	2807.94	1138.43	SLC48A1
ENSG00000151023	1.44171	0.00657535	0.0216998	25.168	8.5993	43.7834	14.8518	39.1599	17.0197	ENKUR
ENSG00000002587	1.43746	1.56512e-06	1.33176e-05	211.831	78.2536	132.262	60.1144	255.429	83.2076	HS3ST1
ENSG00000198431	1.43692	1.00659e-31	1.14244e-29	58473.6	27589.1	77902.5	26017.5	76141.1	24894.2	TXNRD1
ENSG00000197140	1.43685	0.00714719	0.0232373	67.1146	19.7784	23.716	12.7301	40.9399	15.1286	ADAM32
ENSG00000176809	1.4357	1.34702e-07	1.44106e-06	228.609	63.6348	149.593	64.3578	144.18	62.4057	LRRC37A3
ENSG00000152433	1.43521	5.1055e-05	0.000306078	73.4066	36.1171	80.2695	23.3385	77.4298	26.4751	ZNF547
ENSG00000143819	1.43416	2.2721e-23	1.41724e-21	3118.73	1086.09	2928.92	1195.22	2491.99	873.679	EPHX1
ENSG00000143507	1.43355	0.000710809	0.00320384	58.7253	34.3972	69.3237	28.2891	146.85	40.6582	DUSP10
ENSG00000115461	1.43191	7.5657e-15	2.2393e-13	652.27	276.897	858.336	292.793	620.328	220.311	IGFBP5
ENSG00000175274	1.43	1.37605e-05	9.48037e-05	203.441	77.3937	198.849	76.3807	378.249	138.049	TP53I11
ENSG00000188747	1.42671	0.00117116	0.00493954	201.344	46.4362	72.9723	36.7759	67.6398	41.6038	NOXA1
ENSG00000230400	1.42095	0.0014858	0.00608303	44.044	17.1986	44.6955	13.4373	40.9399	17.9653	LINC01747
ENSG00000154310	1.41083	3.09327e-08	3.70579e-07	182.468	80.8334	169.661	54.4566	208.259	76.5888	TNIK
ENSG00000267551	1.41078	0.00510693	0.0175602	106.964	23.2181	39.2226	15.559	48.0599	33.0939	AC005264.1
ENSG00000213185	1.40933	1.89677e-22	1.10976e-20	1061.25	385.249	930.396	322.496	847.278	358.36	FAM24B
ENSG00000198150	1.40819	0.0155529	0.044941	27.2653	8.5993	23.716	8.48674	38.2699	17.0197	NA
ENSG00000268601	1.40664	0.00196896	0.00775813	39.8493	15.4787	42.8712	16.2663	39.1599	14.1831	AC115522.1
ENSG00000227398	1.4015	2.94667e-08	3.5414e-07	163.592	51.5958	172.397	73.5518	158.42	61.4601	KIF9-AS1
ENSG00000197852	1.40009	0.000617323	0.00283375	1388.43	528.857	1083.64	284.306	1585.98	725.23	FAM212B
ENSG00000257433	1.39943	0.00246321	0.00940844	90.1853	28.3777	53.8171	16.2663	39.1599	23.6385	AC004241.1
ENSG00000091844	1.39439	0.000410301	0.00197245	100.672	33.5373	78.4452	20.5096	100.57	52.9503	RGS17
ENSG00000226380	1.39112	5.26169e-09	7.07259e-08	272.653	84.2731	222.565	86.2819	177.11	83.2076	AC016831.1
ENSG00000132563	1.38737	0.00343992	0.0124881	33.5573	14.6188	48.3441	20.5096	73.8698	25.5296	REEP2
ENSG00000237187	1.3845	0.000103215	0.00057577	121.645	62.7749	113.107	36.7759	208.259	71.8611	NR2F1-AS1
ENSG00000160013	1.3839	5.69787e-05	0.000337556	125.84	49.8759	85.7424	27.5819	100.57	41.6038	PTGIR
ENSG00000229808	1.38239	0.00719958	0.0233967	41.9466	14.6188	27.3646	9.9012	34.7099	15.1286	AL391825.1
ENSG00000042286	1.37708	1.2663e-26	9.85296e-25	1489.11	546.915	1481.34	541.737	1605.56	676.061	AIFM2
ENSG00000184792	1.37359	3.66629e-23	2.2497e-21	1145.14	423.945	1059.92	367.759	1098.26	484.117	OSBP2
ENSG00000227158	1.36903	0.0011046	0.00469425	48.2386	34.3972	79.3573	22.6313	114.81	38.7672	AC073621.1
ENSG00000254429	1.36868	1.39644e-20	6.93399e-19	2307.06	715.462	1957.48	816.849	2300.64	1009.84	AP001972.1
ENSG00000078487	1.36568	0.00199829	0.00785729	44.044	19.7784	41.9591	14.8518	44.4999	16.0742	ZCWPW1
ENSG00000196169	1.36429	0.00556948	0.0189137	157.3	49.016	59.29	17.6807	130.83	68.0789	KIF19
ENSG00000205090	1.3642	0.00948142	0.0296442	31.46	12.039	35.574	13.4373	25.8099	10.4009	TMEM240
ENSG00000150687	1.36041	5.19895e-36	8.09053e-34	48460.9	20051	48045.9	19204.8	59071.8	21342.7	PRSS23
ENSG00000091622	1.358	6.62222e-05	0.000386231	159.397	55.0355	154.154	54.4566	80.0998	42.5493	PITPNM3
ENSG00000181634	1.35567	0.0149846	0.0435405	23.0706	9.45923	29.1889	16.9735	43.6099	11.3465	TNFSF15
ENSG00000169213	1.35464	5.19143e-18	2.07864e-16	2435	1004.4	3488.99	1313.32	3159.49	1238.66	RAB3B
ENSG00000119917	1.3544	8.22834e-08	9.22099e-07	339.768	192.624	507.157	190.952	725.348	235.44	IFIT3
ENSG00000246640	1.35017	0.0085185	0.0270652	31.46	11.1791	29.1889	12.0229	40.9399	17.0197	AC009720.1
ENSG00000104863	1.34842	0.000703674	0.00317547	104.867	29.2376	66.5872	24.753	51.6199	32.1484	LIN7B
ENSG00000143387	1.34734	6.61541e-05	0.000386005	151.008	42.9965	89.391	39.6048	83.6598	42.5493	CTSK
ENSG00000228495	1.34715	1.17964e-06	1.03287e-05	220.22	86.8529	160.539	61.5289	250.089	100.227	LINC01013
ENSG00000171174	1.34511	1.85632e-05	0.000124152	111.159	30.0975	98.5126	48.0915	101.46	43.4949	RBKS
ENSG00000224383	1.34428	9.85343e-25	6.58131e-23	7697.21	2989.98	6378.69	2280.1	6706.13	2913.21	PRR29
ENSG00000269834	1.34309	9.94521e-05	0.000556423	79.6986	27.5178	74.7966	26.1675	74.7598	36.8761	ZNF528-AS1
ENSG00000099822	1.33193	3.80862e-07	3.69006e-06	205.539	61.055	186.079	81.3313	234.069	106.846	HCN2
ENSG00000143257	1.33089	0.00256185	0.00972857	44.044	13.7589	52.9049	21.9241	42.7199	19.8563	NR1I3
ENSG00000152268	1.33046	9.52081e-05	0.000535457	247.485	78.2536	114.019	48.0915	151.3	75.6432	NA
ENSG00000142920	1.32601	0.000225824	0.0011666	245.388	92.0125	128.614	45.9699	126.38	59.569	AZIN2
ENSG00000115525	1.32582	2.37841e-12	5.12887e-11	316.697	114.371	321.99	132.959	355.109	150.341	ST3GAL5
ENSG00000244558	1.32542	0.00582639	0.0196403	39.8493	13.7589	38.3104	12.0229	40.0499	21.7474	KCNK15-AS1
ENSG00000213626	1.32382	2.99503e-11	5.58837e-10	1407.31	569.274	1432.08	640.749	1116.06	366.87	LBH
ENSG00000272256	1.32361	0.00683244	0.0223965	35.6546	13.7589	38.3104	17.6807	33.8199	11.3465	AC044849.1
ENSG00000189410	1.32347	0.00104382	0.00447419	90.1853	36.977	61.1143	34.6542	73.8698	17.0197	SH2D5
ENSG00000176593	1.3212	0.00254855	0.00968294	88.0879	28.3777	49.2563	28.9964	50.7299	16.0742	AC008969.1
ENSG00000257605	1.31684	9.00412e-09	1.17474e-07	195.052	75.6738	197.025	67.1867	181.56	87.9353	AC073611.1
ENSG00000129116	1.31643	2.94278e-11	5.5031e-10	622.908	282.057	809.08	292.085	962.978	392.399	PALLD
ENSG00000143248	1.31589	3.51457e-06	2.75741e-05	98.5746	47.2961	126.789	45.2626	132.61	52.9503	RGS5
ENSG00000141527	1.31516	0.00365593	0.013149	111.159	27.5178	64.7629	21.2169	42.7199	37.8216	CARD14
ENSG00000167306	1.31511	2.12663e-05	0.000140242	138.424	73.954	166.924	52.3349	237.629	94.554	MYO5B
ENSG00000111335	1.31466	6.44852e-06	4.79037e-05	153.105	87.7129	215.268	73.5518	299.929	110.628	OAS2
ENSG00000152763	1.30773	1.23457e-06	1.07722e-05	115.353	53.3157	157.803	57.9927	161.09	66.1878	WDR78
ENSG00000123689	1.30628	1.22136e-21	6.67989e-20	2707.66	1041.38	2676.26	914.447	2647.74	1294.44	G0S2
ENSG00000233822	1.30517	4.28142e-06	3.30409e-05	146.813	52.4557	122.229	60.1144	116.59	41.6038	HIST1H2BN
ENSG00000070526	1.30389	0.000166617	0.00088778	132.132	41.2766	80.2695	38.1903	75.6498	34.985	ST6GALNAC1
ENSG00000159871	1.30232	6.20026e-11	1.09851e-09	478.192	271.738	567.359	184.587	514.419	177.762	LYPD5
ENSG00000147174	1.30208	2.22095e-05	0.000145657	171.981	63.6348	110.371	57.9927	123.71	40.6582	GCNA
ENSG00000232600	1.30173	0.00751572	0.0242933	44.044	14.6188	31.9254	12.0229	34.7099	17.9653	TONSL-AS1
ENSG00000230266	1.29915	9.57394e-10	1.4323e-08	492.873	202.943	382.192	130.13	394.269	181.544	XXYLT1-AS2
ENSG00000168003	1.29756	5.65294e-42	1.23668e-39	11665.4	4587.73	10836.4	4910.29	11100.9	4166.05	SLC3A2
ENSG00000234155	1.2972	0.000757917	0.00339086	60.8226	27.5178	77.533	21.2169	54.2899	30.2573	LINC02535
ENSG00000163347	1.29583	0.000248005	0.00126346	134.229	47.2961	114.019	40.312	65.8598	38.7672	CLDN1
ENSG00000115884	1.29466	0.00112078	0.00474562	90.1853	44.7164	76.6209	28.9964	156.64	59.569	SDC1
ENSG00000116299	1.2917	2.09987e-11	4.00728e-10	593.545	200.364	560.974	193.781	533.109	295.954	KIAA1324
ENSG00000089163	1.28548	0.00345029	0.0125167	69.2119	21.4982	54.7292	28.2891	40.0499	16.0742	SIRT4
ENSG00000119630	1.28488	1.86392e-15	5.8985e-14	10969	4543.01	10208.8	4125.97	14302.3	5896.39	PGF
ENSG00000233452	1.28404	3.46047e-10	5.44691e-09	295.724	161.667	356.652	122.351	405.839	154.123	STXBP5-AS1
ENSG00000187479	1.28337	1.94432e-14	5.4859e-13	1459.74	469.522	1020.7	534.665	1051.09	439.676	C11orf96
ENSG00000168679	1.28052	0.00407976	0.0144597	88.0879	31.8174	170.573	59.4072	56.9599	38.7672	SLC16A4
ENSG00000220583	1.27964	0.000138003	0.000747724	92.2826	42.9965	93.9518	31.8253	72.0898	31.2028	RPL35P2
ENSG00000232453	1.27943	7.854e-05	0.000450441	134.229	62.7749	91.2153	37.4831	133.5	47.277	AC105277.1
ENSG00000139508	1.27789	2.28162e-09	3.2461e-08	268.458	138.449	308.308	95.4759	309.719	134.267	SLC46A3
ENSG00000250318	1.27698	0.00612436	0.0204575	83.8933	17.1986	35.574	23.3385	61.4099	33.0939	AC003072.1
ENSG00000084764	1.27563	8.1105e-07	7.33981e-06	151.008	56.7554	166.012	57.2855	146.85	78.4799	MAPRE3
ENSG00000213190	1.27525	1.84061e-10	3.02328e-09	1973.59	853.91	1950.18	690.255	2696.69	1195.16	MLLT11
ENSG00000129226	1.27332	0.00473551	0.0164517	92.2826	30.9575	60.2021	34.6542	47.1699	15.1286	CD68
ENSG00000196502	1.27273	4.05761e-07	3.90125e-06	1143.05	438.564	1061.75	426.459	576.719	282.717	SULT1A1
ENSG00000166592	1.26957	0.000172044	0.000913474	119.548	44.7164	114.931	41.0193	68.5298	38.7672	RRAD
ENSG00000268912	1.26869	0.00300866	0.011145	39.8493	23.2181	52.9049	26.1675	65.8598	17.0197	AC012313.5
ENSG00000013588	1.266	1.3581e-11	2.64864e-10	8823.47	3819.81	9026.67	3836.01	6355.47	2405.45	GPRC5A
ENSG00000172399	1.26192	0.00166094	0.00669488	144.716	54.1756	134.087	35.3614	206.48	114.41	MYOZ2
ENSG00000099984	1.25932	2.8375e-05	0.0001818	115.353	53.3157	110.371	43.1409	95.2298	36.8761	GSTT2
ENSG00000057019	1.25625	1.60073e-25	1.13976e-23	2130.89	993.219	2042.31	828.165	2397.65	932.303	DCBLD2
ENSG00000182700	1.25384	8.21146e-05	0.00046845	130.035	46.4362	83.9181	41.0193	91.6698	38.7672	IGIP
ENSG00000109501	1.25362	7.27007e-19	3.1535e-17	2416.13	1005.26	2266.7	1077.11	3090.96	1180.98	WFS1
ENSG00000273143	1.25085	0.000407482	0.00196015	69.2119	27.5178	72.0601	25.4602	71.1998	36.8761	AL355512.1
ENSG00000135439	1.25024	5.22987e-05	0.000312777	127.937	46.4362	83.006	42.4337	103.24	41.6038	AGAP2
ENSG00000088367	1.24585	1.7096e-09	2.4648e-08	509.652	188.325	494.387	199.438	614.099	296.9	EPB41L1
ENSG00000158887	1.2429	1.24142e-06	1.08234e-05	176.176	78.2536	142.296	69.3084	215.379	78.4799	MPZ
ENSG00000225746	1.24011	7.3085e-08	8.26381e-07	404.785	138.449	313.781	111.742	274.119	168.306	MEG8
ENSG00000180626	1.23912	0.00987055	0.030645	46.1413	17.1986	38.3104	16.9735	29.3699	13.2376	ZNF594
ENSG00000185955	1.23653	0.00242321	0.00927207	165.689	49.016	139.559	65.065	296.369	142.777	C7orf61
ENSG00000088340	1.23379	0.0165655	0.0473411	117.451	18.9185	46.5198	24.0458	40.9399	42.5493	FER1L4
ENSG00000271933	1.23121	0.00425686	0.014961	79.6986	20.6383	39.2226	24.0458	51.6199	26.4751	AL603756.1
ENSG00000260398	1.22987	0.00390183	0.0138976	58.7253	26.6578	41.9591	19.8024	49.8399	17.0197	AC068700.1
ENSG00000229164	1.22875	0.000604207	0.00277726	83.8933	23.2181	80.2695	37.4831	86.3298	46.3315	NA
ENSG00000218336	1.22124	3.67792e-12	7.71087e-11	545.306	245.08	568.272	302.694	710.218	235.44	TENM3
ENSG00000204540	1.21906	0.000110706	0.000612472	190.857	63.6348	96.6883	56.5783	126.38	54.8413	PSORS1C1
ENSG00000185519	1.21825	6.63761e-08	7.5733e-07	308.308	98.032	209.795	106.084	232.289	115.356	FAM131C
ENSG00000138639	1.21451	1.43381e-25	1.02575e-23	3162.78	1644.19	3673.24	1541.76	4015.67	1496.79	ARHGAP24
ENSG00000225190	1.21442	9.20784e-37	1.49454e-34	4393.91	1792.09	4094.66	1858.6	4580.82	1981.85	PLEKHM1
ENSG00000168917	1.21435	3.72165e-15	1.13263e-13	721.482	388.688	902.12	362.808	818.798	303.518	SLC35G2
ENSG00000186301	1.21346	0.000503239	0.00235474	146.813	43.8564	77.533	38.1903	111.25	61.4601	MST1P2
ENSG00000137965	1.21226	0.000961668	0.00417856	117.451	76.5338	200.674	57.9927	282.129	127.648	IFI44
ENSG00000221968	1.21203	4.08093e-36	6.48438e-34	10134.3	3792.29	9461.77	4220.74	9188.34	4408.11	FADS3
ENSG00000106772	1.21112	4.82324e-14	1.31658e-12	1071.74	532.297	1291.61	438.482	1324.32	627.839	PRUNE2
ENSG00000166924	1.21049	3.63581e-13	8.96775e-12	547.404	202.084	449.692	221.363	439.659	192.89	NYAP1
ENSG00000236675	1.20933	1.18791e-09	1.75113e-08	260.069	144.468	301.011	117.4	337.309	129.539	MTX1P1
ENSG00000136425	1.20831	0.00222549	0.00864482	65.0173	24.078	45.6077	23.3385	53.3999	22.693	CIB2
ENSG00000235609	1.20284	0.000886385	0.00388766	144.716	87.7129	197.025	73.5518	113.03	35.9305	AF127577.4
ENSG00000136732	1.20161	0.00771508	0.0247944	69.2119	36.1171	246.281	97.5975	170.88	79.4254	GYPC
ENSG00000196275	1.19789	0.00659083	0.0217319	85.9906	19.7784	73.8844	24.753	73.8698	57.678	GTF2IRD2
ENSG00000108551	1.18947	1.61053e-08	2.02592e-07	1017.21	411.906	1295.26	676.111	1604.67	632.567	RASD1
ENSG00000183508	1.1881	7.45623e-06	5.45838e-05	314.6	144.468	195.201	94.0614	325.739	127.648	FAM46C
ENSG00000177675	1.1871	4.32887e-07	4.13833e-06	360.741	142.748	283.68	127.301	420.079	198.563	CD163L1
ENSG00000173221	1.1849	1.0805e-17	4.20364e-16	2600.69	1113.61	2334.2	867.062	2111.07	1116.68	GLRX
ENSG00000171867	1.18457	3.45433e-30	3.52319e-28	10507.6	5099.38	11644.6	5315.53	11546.8	4412.84	PRNP
ENSG00000236778	1.1843	0.016805	0.0479258	27.2653	15.4787	32.8375	16.9735	42.7199	13.2376	INTS6-AS1
ENSG00000160570	1.18323	2.88138e-27	2.36383e-25	1721.91	759.318	1640.05	689.548	1534.36	704.428	DEDD2
ENSG00000172159	1.18236	0.000161174	0.000860601	186.663	110.931	350.267	135.081	191.35	75.6432	FRMD3
ENSG00000121895	1.1821	0.000273153	0.00137258	125.84	41.2766	103.985	38.1903	105.02	68.0789	TMEM156
ENSG00000179546	1.18018	1.11928e-09	1.66131e-08	239.096	101.472	250.842	114.571	255.429	113.465	HTR1D
ENSG00000270804	1.17678	0.000384208	0.00185885	159.397	50.7359	84.8303	43.8482	98.7898	54.8413	AC010326.4
ENSG00000204514	1.1763	1.45536e-07	1.54818e-06	444.634	153.068	292.801	147.811	275.899	142.777	ZNF814
ENSG00000171608	1.17475	9.79142e-05	0.000548836	488.678	227.881	426.888	139.324	708.438	354.578	PIK3CD
ENSG00000005238	1.1734	4.70303e-31	4.99945e-29	2802.04	1172.94	2484.71	1105.4	2595.23	1213.13	FAM214B
ENSG00000223392	1.17117	0.00592417	0.0199185	79.6986	34.3972	51.0806	19.8024	47.1699	23.6385	CLDN10-AS1
ENSG00000132002	1.17115	3.77491e-25	2.62591e-23	5765.57	2721.68	5647.14	2479.54	5171.78	2159.61	DNAJB1
ENSG00000197568	1.17096	0.00258129	0.00978517	62.92	21.4982	55.6414	25.4602	69.4198	36.8761	HHLA3
ENSG00000120075	1.16869	1.57722e-07	1.66491e-06	553.696	188.325	334.76	175.393	344.429	179.653	HOXB5
ENSG00000155366	1.1621	9.38001e-19	4.01108e-17	49698.4	20002	37717.5	17123.4	36754.2	18353.9	RHOC
ENSG00000223552	1.16155	0.000191166	0.00100266	178.273	50.7359	157.803	73.5518	98.7898	68.0789	AC098613.1
ENSG00000236540	1.15787	7.49775e-07	6.83858e-06	203.441	78.2536	214.356	103.255	173.55	82.262	AC006547.1
ENSG00000010438	1.15723	1.05179e-09	1.56885e-08	7667.84	3046.73	5497.55	2552.39	4333.4	2239.99	PRSS3
ENSG00000197948	1.15541	4.77218e-13	1.15258e-11	1916.96	654.407	1353.64	657.015	1427.56	792.363	FCHSD1
ENSG00000153531	1.15272	0.000666765	0.00303523	113.256	52.4557	105.81	53.7494	85.4398	29.3118	ADPRHL1
ENSG00000135622	1.15256	0.00712741	0.0231971	127.937	41.2766	64.7629	41.0193	176.22	84.1531	SEMA4F
ENSG00000137877	1.14977	2.24779e-08	2.75857e-07	1816.29	632.908	1039.85	517.691	1376.83	753.596	SPTBN5
ENSG00000161664	1.14775	0.0103892	0.0320182	52.4333	17.1986	51.9927	19.8024	32.9299	24.5841	ASB16
ENSG00000107796	1.14394	1.41371e-10	2.37375e-09	1348.58	509.079	1296.17	654.894	1685.66	798.036	ACTA2
ENSG00000249631	1.14309	0.000199682	0.00104226	159.397	74.8139	103.073	49.506	126.38	50.1136	AC005699.1
ENSG00000167103	1.14308	0.0034929	0.012647	60.8226	20.6383	67.4994	33.2397	82.7698	42.5493	PIP5KL1
ENSG00000189143	1.14256	0.000149918	0.000806777	115.353	39.5568	123.141	50.9205	97.0098	61.4601	CLDN4
ENSG00000267547	1.1402	0.00358826	0.0129426	79.6986	25.7979	48.3441	29.7036	54.2899	25.5296	AC060766.4
ENSG00000259479	1.13893	0.000483131	0.00227404	102.769	38.6968	75.7087	33.947	90.7798	49.1681	SORD2P
ENSG00000095794	1.13767	3.41919e-31	3.71314e-29	1816.29	876.269	1962.95	851.503	1919.73	866.115	CREM
ENSG00000154917	1.13718	5.23387e-06	3.96413e-05	394.298	213.263	418.678	172.564	292.809	115.356	RAB6B
ENSG00000155465	1.13612	1.46871e-10	2.45789e-09	364.936	141.029	306.484	154.883	321.289	153.178	SLC7A7
ENSG00000142748	1.13575	0.00316464	0.0116342	54.5306	38.6968	75.7087	23.3385	64.0798	27.4207	FCN3
ENSG00000180155	1.13345	2.74432e-09	3.85354e-08	551.598	252.819	395.875	203.682	484.159	192.89	LYNX1
ENSG00000230487	1.13221	3.13451e-08	3.75222e-07	308.308	126.41	228.038	130.13	299.929	122.92	PSMG3-AS1
ENSG00000135919	1.1292	1.25592e-22	7.43456e-21	24146.6	11119.8	24650	11295.1	29256	13274.4	SERPINE2
ENSG00000129194	1.12834	0.00907546	0.0286015	94.3799	39.5568	40.1348	27.5819	69.4198	24.5841	SOX15
ENSG00000163462	1.12726	1.54859e-07	1.63697e-06	415.272	131.569	297.362	150.64	316.839	186.271	TRIM46
ENSG00000154025	1.1268	0.0112052	0.03406	83.8933	29.2376	38.3104	23.3385	46.2799	22.693	SLC5A10
ENSG00000198133	1.12653	0.0160468	0.0461208	88.0879	19.7784	42.8712	23.3385	39.1599	33.0939	TMEM229B
ENSG00000122861	1.12638	1.18477e-29	1.15381e-27	7084.79	2887.64	7134.86	3392.58	7011.4	3444.6	PLAU
ENSG00000171889	1.126	5.60959e-05	0.00033298	192.955	89.4327	183.343	101.841	162.87	53.8958	MIR31HG
ENSG00000257219	1.12493	1.97325e-18	8.16059e-17	1329.71	574.433	1254.21	627.312	1161.45	510.592	LINC02407
ENSG00000049769	1.12453	0.000324032	0.0015948	157.3	55.0355	139.559	89.818	124.6	46.3315	PPP1R3F
ENSG00000187608	1.12399	9.9944e-26	7.28819e-24	2162.35	1060.29	2120.76	917.983	2042.55	922.847	ISG15
ENSG00000162434	1.12189	1.90659e-29	1.82152e-27	27277.9	13540.5	27902.8	12614.8	32227.7	14014.8	JAK1
ENSG00000256268	1.12027	0.00418079	0.014737	54.5306	36.1171	56.5535	22.6313	80.0998	30.2573	LINC02454
ENSG00000205593	1.11749	0.000158411	0.000846746	476.094	143.608	243.545	113.864	311.499	215.583	DENND6B
ENSG00000261269	1.11433	1.84924e-12	4.02804e-11	515.944	227.881	452.428	221.363	548.239	251.514	AC093278.2
ENSG00000135074	1.11352	3.70357e-20	1.78611e-18	2118.31	1035.36	2422.68	1186.73	2655.75	1109.12	ADAM19
ENSG00000107317	1.11348	0.0121726	0.0364937	94.3799	40.4167	85.7424	29.7036	35.5999	28.3662	PTGDS
ENSG00000125657	1.11249	1.48028e-10	2.47451e-09	994.135	418.786	1341.78	576.391	1075.12	585.29	TNFSF9
ENSG00000130449	1.11158	4.24449e-21	2.21698e-19	1516.37	746.419	1752.25	769.465	1803.14	837.749	ZSWIM6
ENSG00000111846	1.11002	6.58536e-06	4.88242e-05	595.642	313.014	688.676	276.526	1021.72	483.171	GCNT2
ENSG00000050438	1.10993	1.83574e-07	1.91107e-06	335.573	177.146	289.153	115.278	338.199	154.123	SLC4A8
ENSG00000076706	1.10981	2.44225e-46	7.37316e-44	128080	58808	129771	60523.9	136217	63265.2	MCAM
ENSG00000151062	1.10936	9.10271e-06	6.5121e-05	243.29	94.5923	204.322	76.3807	187.79	122.92	CACNA2D4
ENSG00000180672	1.10665	5.39398e-06	4.07518e-05	704.703	286.357	453.34	259.553	863.298	393.345	NA
ENSG00000105426	1.10498	0.000899429	0.00393533	509.652	151.348	402.26	190.244	165.54	156.014	PTPRS
ENSG00000119632	1.10412	4.24899e-05	0.000260274	1591.87	596.791	1047.15	581.342	687.968	364.033	IFI27L2
ENSG00000269439	1.1003	0.00347995	0.0126031	104.867	38.6968	59.29	31.8253	60.5199	32.1484	AC010618.3
ENSG00000185128	1.09908	0.00698772	0.022835	157.3	60.1951	72.9723	45.9699	72.0898	32.1484	NA
ENSG00000086544	1.09892	1.0128e-34	1.44229e-32	2743.31	1243.46	2676.26	1243.31	2589.89	1250	ITPKC
ENSG00000100288	1.09643	3.63616e-05	0.000225985	400.59	110.071	226.214	133.666	238.519	156.96	CHKB
ENSG00000108511	1.09413	4.36813e-12	9.08222e-11	1591.87	776.517	1334.48	696.62	1365.26	532.339	HOXB6
ENSG00000008300	1.09154	0.000429626	0.00205618	83.8933	43.8564	111.283	60.8217	131.72	50.1136	CELSR3
ENSG00000171552	1.08816	1.17002e-41	2.48752e-39	18790	8565.76	18213	8543.32	19061.1	9262.51	BCL2L1
ENSG00000126709	1.08578	3.04171e-10	4.84331e-09	794.889	303.555	591.075	285.013	560.699	323.375	IFI6
ENSG00000142657	1.08253	6.86619e-38	1.20518e-35	33496.5	14911.2	32428	16282.5	34952.9	16441.1	PGD
ENSG00000183287	1.08222	0.000667276	0.00303572	257.972	163.387	215.268	86.2819	419.189	173.979	CCBE1
ENSG00000084734	1.08195	5.24791e-08	6.09363e-07	415.272	174.566	307.396	144.275	307.939	164.524	GCKR
ENSG00000113916	1.08064	3.80765e-14	1.05268e-12	912.339	479.841	1125.6	475.965	1153.44	559.76	BCL6
ENSG00000233554	1.07933	0.0116564	0.0351977	58.7253	19.7784	36.4861	21.2169	48.9499	26.4751	B4GALT1-AS1
ENSG00000167642	1.07598	0.000234243	0.00120433	461.413	190.904	392.226	200.146	223.389	116.301	SPINT2
ENSG00000177191	1.07543	0.0168745	0.0480878	171.981	69.6543	134.087	83.453	72.9798	24.5841	B3GNT8
ENSG00000204388	1.07427	5.40969e-17	1.98202e-15	2346.91	1021.6	1999.44	1004.97	1822.72	895.427	HSPA1B
ENSG00000162148	1.0742	0.0149809	0.043538	41.9466	24.938	44.6955	24.753	48.0599	14.1831	PPP1R32
ENSG00000113742	1.07357	5.28458e-13	1.26219e-11	782.305	420.506	973.268	437.774	1048.42	480.335	CPEB4
ENSG00000261452	1.07345	0.000461182	0.00218642	77.6013	42.9965	91.2153	39.6048	99.6798	46.3315	NA
ENSG00000131067	1.07012	0.00626911	0.0208671	67.1146	23.2181	56.5535	36.7759	90.7798	42.5493	GGT7
ENSG00000072210	1.06877	5.62725e-33	7.02011e-31	4320.5	2236.68	4548	2116.74	4783.74	2160.56	ALDH3A2
ENSG00000253368	1.06858	1.72877e-19	7.93464e-18	7428.75	3349.43	6608.55	3297.81	5900.69	2850.8	TRNP1
ENSG00000074964	1.06774	3.64698e-11	6.69722e-10	520.138	244.22	427.8	213.583	509.969	236.385	ARHGEF10L
ENSG00000173083	1.06623	2.30969e-09	3.28074e-08	1294.05	656.127	1583.5	690.962	1888.58	935.14	HPSE
ENSG00000122420	1.06614	0.00988645	0.0306817	69.2119	44.7164	112.195	36.7759	161.98	85.0986	PTGFR
ENSG00000168528	1.06605	1.00971e-14	2.92545e-13	2799.94	1013	2449.13	1281.5	2487.54	1397.51	SERINC2
ENSG00000023330	1.06463	1.44403e-32	1.71635e-30	4458.93	2084.47	4453.13	2282.93	4516.74	2050.88	ALAS1
ENSG00000162426	1.06396	0.00888763	0.0280902	39.8493	26.6578	59.29	32.5325	80.9898	28.3662	SLC45A1
ENSG00000187531	1.06175	9.8645e-12	1.95927e-10	2269.31	998.379	1765.02	817.556	1569.96	862.333	SIRT7
ENSG00000136928	1.0616	0.00460802	0.0160542	71.3093	32.6773	55.6414	24.0458	73.8698	39.7127	GABBR2
ENSG00000196116	1.06138	6.60845e-10	1.00864e-08	645.978	319.034	733.371	334.519	862.408	425.493	TDRD7
ENSG00000181690	1.06061	1.01768e-07	1.12131e-06	270.556	112.651	218.917	118.107	255.429	124.811	PLAG1
ENSG00000198855	1.05928	1.48815e-07	1.577e-06	283.14	152.208	250.842	133.666	338.199	133.321	FICD
ENSG00000175352	1.05845	0.000970322	0.00420528	434.148	205.523	344.794	137.91	660.378	349.85	NRIP3
ENSG00000173868	1.05842	1.19035e-06	1.04104e-05	293.626	132.429	238.984	114.571	210.929	106.846	PHOSPHO1
ENSG00000215788	1.05772	3.60177e-06	2.81703e-05	1744.98	537.456	965.058	534.665	910.468	660.933	TNFRSF25
ENSG00000109854	1.05731	9.0143e-28	7.64443e-26	4798.7	2482.62	4755.06	2177.56	4617.31	2148.27	HTATIP2
ENSG00000223773	1.0567	6.63609e-13	1.55788e-11	962.675	374.07	767.121	396.048	820.578	451.968	CD99P1
ENSG00000162520	1.05341	0.000524962	0.00244426	207.636	98.032	167.836	73.5518	279.459	145.613	SYNC
ENSG00000188596	1.05296	1.91376e-06	1.60046e-05	469.802	214.123	388.577	169.028	525.989	285.553	CFAP54
ENSG00000146700	1.05196	0.0156103	0.0450608	81.7959	19.7784	50.1684	41.7265	52.5099	25.5296	SSC4D
ENSG00000115226	1.05089	8.23477e-16	2.70815e-14	3015.96	1222.82	2339.67	1173.29	2515.13	1397.51	FNDC4
ENSG00000233818	1.04997	5.46133e-10	8.45526e-09	379.617	207.243	427.8	173.271	420.079	215.583	AP000695.2
ENSG00000119899	1.0494	4.54266e-20	2.17687e-18	1931.64	1069.75	2196.47	1045.99	2406.55	1048.6	SLC17A5
ENSG00000267473	1.04881	7.85381e-08	8.83407e-07	530.625	209.823	385.841	222.07	368.459	183.435	NA
ENSG00000197321	1.04833	9.95933e-27	7.83001e-25	5354.49	2822.29	5473.83	2502.88	5972.78	2804.47	SVIL
ENSG00000104213	1.04761	0.00289436	0.0107798	102.769	55.8954	78.4452	40.312	80.9898	29.3118	PDGFRL
ENSG00000160145	1.04489	0.000137868	0.000747261	838.933	399.867	804.519	394.634	1490.75	728.066	KALRN
ENSG00000091490	1.04488	1.12356e-22	6.70362e-21	11592	6425.4	13069.3	6176.23	14675.2	6473.17	SEL1L3
ENSG00000272405	1.04477	4.8462e-09	6.56673e-08	434.148	239.061	478.881	179.636	396.939	217.474	AL365181.3
ENSG00000161921	1.04429	9.57793e-05	0.000538268	111.159	56.7554	134.999	70.0156	129.05	55.7869	CXCL16
ENSG00000225269	1.0398	0.000434935	0.00207961	205.539	77.3937	114.931	63.6506	167.32	94.554	LINC00705
ENSG00000184678	1.03892	1.82909e-06	1.53304e-05	192.955	114.371	208.883	90.5253	203.81	90.7719	HIST2H2BE
ENSG00000100417	1.0384	8.25306e-06	5.98092e-05	568.377	203.803	318.342	206.511	348.879	185.326	PMM1
ENSG00000122862	1.03816	1.58031e-28	1.40322e-26	43970.6	24378.2	48104.2	20888	47757.3	22832	SRGN
ENSG00000141232	1.03813	1.9643e-15	6.1902e-14	1147.24	588.192	1214.99	550.224	1011.93	503.028	TOB1
ENSG00000065534	1.03661	2.49213e-10	4.0277e-09	1113.68	609.69	1441.2	707.229	1669.64	748.868	MYLK
ENSG00000225969	1.03622	0.00131053	0.00544821	138.424	56.7554	85.7424	43.1409	88.1098	50.1136	ABHD11-AS1
ENSG00000132718	1.03514	1.49362e-13	3.85405e-12	1665.28	813.494	2012.21	1020.53	2126.2	1003.22	SYT11
ENSG00000138161	1.03503	2.69069e-08	3.25448e-07	320.892	155.647	307.396	129.423	298.149	167.361	CUZD1
ENSG00000102032	1.03422	2.16671e-05	0.000142455	482.386	232.181	354.828	175.393	298.149	142.777	RENBP
ENSG00000136367	1.02552	0.00105474	0.00451155	94.3799	49.8759	77.533	48.7988	110.36	39.7127	ZFHX2
ENSG00000261118	1.02492	0.00483561	0.0167686	65.0173	28.3777	55.6414	32.5325	58.7399	26.4751	AC092123.1
ENSG00000187266	1.02356	3.4047e-07	3.34161e-06	224.415	109.211	217.093	103.255	236.739	121.975	EPOR
ENSG00000107738	1.02078	4.03093e-09	5.52149e-08	2753.8	1186.7	2567.71	1528.32	2130.65	952.159	VSIR
ENSG00000174007	1.02031	0.000458398	0.00217458	88.0879	63.6348	125.877	57.2855	145.07	58.6235	CEP19
ENSG00000197635	1.01932	5.24304e-13	1.25426e-11	1715.62	880.568	1776.87	886.157	2225.88	1059.95	DPP4
ENSG00000072682	1.01863	1.1676e-22	6.93894e-21	3282.32	1571.95	3077.61	1698.76	3634.75	1663.21	P4HA2
ENSG00000161243	1.01831	0.00460833	0.0160542	106.964	78.2536	193.377	67.1867	257.209	133.321	FBXO27
ENSG00000267352	1.01783	0.00992204	0.0307669	100.672	36.977	49.2563	32.5325	58.7399	31.2028	SH3GL1P3
ENSG00000011198	1.01715	1.0853e-15	3.53074e-14	1132.56	665.586	1243.27	591.243	1389.29	608.928	ABHD5
ENSG00000128340	1.01695	1.8457e-21	9.87971e-20	5518.08	2677.82	5534.03	2741.93	4763.27	2390.33	RAC2
ENSG00000130066	1.01404	1.92381e-17	7.37054e-16	5855.75	2483.48	4655.63	2367.8	4756.15	2701.41	SAT1
ENSG00000105290	1.01343	0.000623031	0.00285682	109.061	63.6348	108.546	41.7265	99.6798	52.0047	APLP1
ENSG00000080031	1.01233	0.0051586	0.0177106	67.1146	44.7164	82.0938	25.4602	72.0898	40.6582	PTPRH
ENSG00000119938	1.00877	1.964e-11	3.75272e-10	1958.91	939.043	2164.54	863.526	2025.64	1257.57	PPP1R3C
ENSG00000177406	1.00578	0.00160291	0.00649731	109.061	42.9965	116.756	70.0156	92.5598	44.4404	AC021054.1
ENSG00000196872	1.00412	6.22749e-05	0.000365632	302.016	152.208	234.423	130.837	218.049	89.8263	KIAA1211L
ENSG00000146859	1.00276	1.61731e-11	3.11394e-10	975.259	583.032	955.025	509.912	1226.42	485.062	TMEM140
ENSG00000215241	-1.00014	0.0166985	0.0476491	23.0706	44.7164	26.4524	45.2626	19.58	48.2226	LINC02449
ENSG00000213468	-1.0008	1.19746e-05	8.32983e-05	125.84	206.383	107.634	204.389	82.7698	211.801	FIRRE
ENSG00000003137	-1.00215	0.00810434	0.0259129	29.3626	66.2146	32.8375	74.9662	32.0399	48.2226	CYP26B1
ENSG00000166582	-1.00379	1.74946e-12	3.84397e-11	708.898	1263.24	605.67	1311.2	533.999	1108.17	CENPV
ENSG00000136450	-1.00435	1.2131e-20	6.08361e-19	5778.15	12690	6141.53	12190.5	5593.64	10252.5	SRSF1
ENSG00000115042	-1.00721	3.00052e-19	1.33607e-17	599.837	1303.65	695.973	1322.52	645.248	1291.61	FAHD2A
ENSG00000130707	-1.00932	3.76647e-11	6.89149e-10	1682.06	3012.33	1412.93	2758.9	1098.26	2640.89	ASS1
ENSG00000196636	-1.01013	8.70047e-11	1.50439e-09	278.945	665.586	320.166	530.421	297.259	618.383	SDHAF3
ENSG00000185818	-1.01264	0.0139507	0.0409781	46.1413	67.0745	23.716	59.4072	23.1399	52.9503	NAT8L
ENSG00000149150	-1.01314	2.86346e-14	7.98962e-13	685.827	1299.35	733.371	1674.01	779.638	1474.1	SLC43A1
ENSG00000135486	-1.0133	4.72745e-21	2.46072e-19	34782.2	69401.5	36898.4	75073	30914.1	62607.1	HNRNPA1
ENSG00000135537	-1.0165	4.42884e-05	0.000269714	65.0173	148.768	90.3032	170.442	74.7598	152.232	AFG1L
ENSG00000070669	-1.01665	2.24567e-09	3.19796e-08	260.069	445.444	222.565	495.06	266.109	571.106	ASNS
ENSG00000261188	-1.0169	0.0105309	0.0323492	27.2653	46.4362	25.5403	72.1373	36.4899	63.3512	Z95115.1
ENSG00000122566	-1.01771	1.49837e-14	4.28368e-13	19010.2	40483.8	19295.7	39357.3	16046.7	30194.9	HNRNPA2B1
ENSG00000132780	-1.01795	7.6312e-13	1.7722e-11	2179.13	4524.09	2139.91	4723.58	1907.27	3350.05	NASP
ENSG00000204899	-1.01979	5.89089e-13	1.39597e-11	620.81	1479.08	759.824	1470.33	652.368	1183.82	MZT1
ENSG00000243056	-1.0198	0.00130018	0.00541101	52.4333	127.27	103.985	201.56	104.13	210.856	EIF4EBP3
ENSG00000156172	-1.02082	0.00096838	0.00419928	35.6546	89.4327	55.6414	103.963	48.9499	97.3907	C8orf37
ENSG00000184489	-1.02098	2.40386e-08	2.93815e-07	213.928	381.809	214.356	514.155	208.259	393.345	PTP4A3
ENSG00000075131	-1.02115	9.48999e-08	1.05332e-06	213.928	452.323	195.201	398.17	175.33	327.157	TIPIN
ENSG00000151806	-1.02186	9.11226e-22	5.03845e-20	778.11	1660.52	892.086	1724.93	814.348	1674.55	GUF1
ENSG00000170264	-1.022	1.63809e-05	0.000111333	90.1853	220.142	125.877	239.75	97.0098	181.544	FAM161A
ENSG00000085415	-1.02208	2.85517e-17	1.06763e-15	893.463	2076.73	1016.14	1917.3	898.008	1716.16	SEH1L
ENSG00000161547	-1.0227	9.00734e-26	6.63248e-24	3854.9	7446.13	3926.82	8305.69	3543.97	7248.51	SRSF2
ENSG00000187514	-1.0228	4.50992e-29	4.2284e-27	30314.8	61508.2	30198.7	61092.5	27088.9	55377.5	PTMA
ENSG00000254726	-1.02302	3.24144e-16	1.12224e-14	629.2	1251.2	683.203	1426.48	732.468	1493.01	MEX3A
ENSG00000133740	-1.02307	4.90385e-05	0.000295268	157.3	301.835	232.599	474.55	147.74	320.538	E2F5
ENSG00000196368	-1.02424	4.63446e-13	1.12291e-11	614.518	1320.85	810.904	1542.47	649.698	1372.92	NUDT11
ENSG00000198885	-1.02463	7.216e-06	5.30826e-05	130.035	370.63	212.532	453.334	247.419	395.236	ITPRIPL1
ENSG00000255135	-1.02475	0.00137023	0.00566676	37.752	92.8724	41.0469	91.9397	47.1699	73.7522	AP002360.1
ENSG00000213443	-1.02512	0.017358	0.0491501	25.168	55.0355	18.2431	40.312	25.8099	44.4404	AC007068.1
ENSG00000143127	-1.02525	9.32285e-06	6.6444e-05	801.181	1332.89	725.162	1756.05	1201.5	2471.64	ITGA10
ENSG00000134824	-1.02628	7.62001e-18	2.99542e-16	10495	20482.7	10911.2	25649.1	10691.5	19244.6	FADS2
ENSG00000071575	-1.03197	1.50661e-21	8.15136e-20	666.952	1410.29	726.986	1463.26	742.258	1510.97	TRIB2
ENSG00000184886	-1.03476	2.62395e-10	4.22266e-09	236.998	595.931	340.233	635.798	319.509	627.839	NA
ENSG00000167799	-1.03535	1.28308e-10	2.16402e-09	411.077	722.341	292.801	659.137	313.279	678.898	NUDT8
ENSG00000255354	-1.03608	0.00183713	0.00731315	54.5306	101.472	41.0469	73.5518	50.7299	122.92	NA
ENSG00000135069	-1.03622	2.99907e-16	1.04311e-14	1013.01	2243.56	1153.87	2270.91	954.078	1889.19	PSAT1
ENSG00000241418	-1.03781	0.0172708	0.048949	29.3626	47.2961	20.0674	41.0193	17.8	45.3859	MCRIP2P1
ENSG00000165140	-1.03797	1.09258e-05	7.67451e-05	203.441	366.33	243.545	474.55	137.95	356.469	FBP1
ENSG00000116761	-1.0383	1.05001e-05	7.42033e-05	77.6013	146.188	80.2695	171.857	77.4298	165.47	CTH
ENSG00000247240	-1.03842	0.00683069	0.0223956	20.9733	55.0355	30.1011	63.6506	36.4899	66.1878	UBL7-AS1
ENSG00000100336	-1.03868	0.00737368	0.0239059	33.5573	73.954	33.7497	46.6771	27.5899	73.7522	APOL4
ENSG00000181163	-1.04627	6.68663e-22	3.76622e-20	43628.7	99539.5	50128.3	94400.2	41152.6	84680.7	NPM1
ENSG00000092969	-1.04729	1.78543e-07	1.86512e-06	427.856	964.841	628.474	1250.38	420.969	846.259	TGFB2
ENSG00000162004	-1.0512	0.000262984	0.00132945	132.132	173.706	83.9181	178.929	63.1898	210.856	CCDC78
ENSG00000118596	-1.0567	0.00334257	0.0121904	23.0706	102.332	48.3441	85.5747	55.1799	85.0986	SLC16A7
ENSG00000126215	-1.05696	1.2255e-06	1.06992e-05	702.606	1058.57	408.645	1076.4	369.349	915.283	XRCC3
ENSG00000177084	-1.05767	1.2411e-12	2.79202e-11	811.667	1719.86	801.783	1982.36	821.468	1363.47	POLE
ENSG00000119403	-1.05778	1.19067e-17	4.62035e-16	1157.73	2466.28	1217.72	2790.02	1176.58	2139.76	PHF19
ENSG00000131477	-1.05823	0.004384	0.0153528	83.8933	100.612	123.141	318.253	99.6798	223.148	RAMP2
ENSG00000198298	-1.05895	0.000180497	0.00095366	50.336	103.192	61.1143	113.157	55.1799	134.267	ZNF485
ENSG00000137513	-1.05911	2.85738e-17	1.06763e-15	631.297	1420.6	728.811	1442.75	616.769	1262.3	NARS2
ENSG00000119599	-1.05938	2.27353e-17	8.60125e-16	704.703	1258.94	643.068	1384.05	566.039	1323.76	DCAF4
ENSG00000160352	-1.05961	2.84387e-05	0.00018213	73.4066	171.126	85.7424	164.077	66.7498	136.158	ZNF714
ENSG00000183814	-1.06073	9.74023e-08	1.07951e-06	123.743	356.011	166.924	318.253	163.76	286.499	LIN9
ENSG00000178295	-1.06274	1.42516e-09	2.07853e-08	213.928	460.063	202.498	363.515	183.34	423.602	GEN1
ENSG00000107815	-1.06495	2.22497e-17	8.45992e-16	1319.22	2623.65	1387.39	2979.55	1138.31	2431.93	TWNK
ENSG00000123505	-1.06706	7.80015e-20	3.63405e-18	2334.33	5537.95	2897.91	5372.11	2333.57	4958.41	AMD1
ENSG00000077348	-1.06997	1.00459e-13	2.66507e-12	1063.35	2025.99	997.896	1995.09	748.488	1855.15	EXOSC5
ENSG00000136997	-1.07074	4.80624e-19	2.12135e-17	9054.18	18971.8	11262.4	23748	10297.3	21610.3	MYC
ENSG00000128050	-1.07683	2.47029e-22	1.43419e-20	6235.37	14890.5	7603.71	14278.9	6229.09	13179.9	PAICS
ENSG00000188229	-1.07747	8.56996e-11	1.48523e-09	8827.67	19060.3	8182.02	18373.1	6638.49	12454.7	TUBB4B
ENSG00000184897	-1.07757	1.77859e-14	5.02767e-13	2342.72	4511.19	1885.42	5442.12	2509.79	4257.77	H1FX
ENSG00000151876	-1.07951	2.03635e-06	1.68801e-05	148.911	244.22	93.9518	229.849	104.13	243.004	FBXO4
ENSG00000111145	-1.08173	2.81745e-18	1.15256e-16	1971.49	4950.62	2573.18	5297.14	2610.36	4933.83	ELK3
ENSG00000020922	-1.08796	1.66504e-13	4.2672e-12	364.936	1015.58	450.604	899.595	481.489	864.224	MRE11
ENSG00000083807	-1.09106	1.65484e-10	2.73902e-09	369.13	675.045	270.91	573.562	267.889	662.824	SLC27A5
ENSG00000054654	-1.09119	4.97328e-11	8.9371e-10	350.254	787.696	315.605	721.373	443.219	861.387	SYNE2
ENSG00000145287	-1.09689	8.50457e-28	7.25291e-26	6346.53	13207.7	6095.92	13044.1	5379.15	11841.9	PLAC8
ENSG00000096746	-1.09765	2.1395e-15	6.70035e-14	3483.67	7689.49	3293.79	7348.1	2874.69	5601.38	HNRNPH3
ENSG00000114631	-1.10041	1.5261e-07	1.61432e-06	490.776	928.724	514.455	1036.09	654.148	1603.64	PODXL2
ENSG00000101945	-1.10044	3.4509e-08	4.10169e-07	287.334	700.843	308.308	688.133	262.549	449.132	SUV39H1
ENSG00000020181	-1.10067	8.56643e-24	5.4332e-22	1774.34	3929.02	1959.31	4562.33	2064.8	3964.65	ADGRA2
ENSG00000133739	-1.10125	5.58445e-06	4.20226e-05	75.5039	190.904	81.1817	176.1	80.9898	144.668	LRRCC1
ENSG00000138074	-1.10323	4.87781e-20	2.32273e-18	1407.31	3031.25	1483.16	3417.33	1352.8	2665.48	SLC5A6
ENSG00000163002	-1.10361	1.65089e-13	4.23812e-12	281.042	651.827	280.031	585.585	266.109	537.067	NUP35
ENSG00000128973	-1.10378	1.81322e-23	1.13571e-21	1296.15	2479.18	1220.46	2857.2	1138.31	2499.06	CLN6
ENSG00000119333	-1.10423	4.71447e-17	1.73573e-15	1703.03	3536.03	1344.51	3422.99	1516.56	2828.11	WDR34
ENSG00000120539	-1.10437	2.35209e-09	3.33066e-08	203.441	605.391	267.261	559.418	273.229	450.077	MASTL
ENSG00000132846	-1.10643	3.94737e-13	9.6887e-12	316.697	676.765	332.936	763.807	395.159	821.675	ZBED3
ENSG00000138796	-1.10688	4.98024e-20	2.36405e-18	731.969	1804.13	899.383	1911.64	924.708	1820.17	HADH
ENSG00000077514	-1.10788	1.44557e-13	3.74287e-12	339.768	810.054	348.443	821.092	368.459	649.586	POLD3
ENSG00000129282	-1.10881	6.61616e-11	1.16945e-09	333.476	586.472	258.139	608.217	230.509	554.087	NA
ENSG00000040275	-1.109	7.18003e-12	1.4509e-10	339.768	892.607	376.719	807.655	366.679	642.022	SPDL1
ENSG00000116830	-1.11011	1.66296e-15	5.27362e-14	620.81	1621.83	852.863	1738.37	769.848	1510.03	TTF2
ENSG00000151849	-1.11239	4.36049e-08	5.11037e-07	264.264	607.97	249.93	560.832	211.819	392.399	CENPJ
ENSG00000173894	-1.11254	1.61488e-21	8.70591e-20	677.438	1535.83	709.655	1572.88	810.788	1662.26	CBX2
ENSG00000141384	-1.11269	4.4301e-13	1.07685e-11	371.228	1012.14	507.157	959.002	418.299	850.986	TAF4B
ENSG00000185347	-1.11286	2.45415e-07	2.49464e-06	385.909	833.272	337.497	786.438	266.999	508.701	TEDC1
ENSG00000233608	-1.11373	0.00264356	0.00998402	243.29	502.199	195.201	452.626	95.2298	190.054	TWIST2
ENSG00000072501	-1.11425	1.38625e-12	3.0909e-11	1849.85	4615.24	2128.05	5080.02	2011.4	3278.19	SMC1A
ENSG00000175455	-1.1143	1.30321e-20	6.49239e-19	597.74	1223.68	508.069	1164.1	576.719	1241.49	CCDC14
ENSG00000133111	-1.11477	1.25958e-07	1.35134e-06	142.619	254.539	144.12	343.713	119.26	276.098	RFXAP
ENSG00000123136	-1.11483	4.09718e-13	1.00238e-11	2470.66	4833.67	1886.33	4596.99	1733.72	3726.37	DDX39A
ENSG00000213397	-1.11483	0.00127464	0.0053195	54.5306	100.612	40.1348	98.3048	32.9299	69.97	HAUS7
ENSG00000145416	-1.11739	7.98945e-05	0.000457688	54.5306	103.192	48.3441	104.67	48.9499	119.138	MARCH1
ENSG00000204588	-1.11741	0.000243252	0.00124302	37.752	98.032	54.7292	126.594	62.2998	119.138	LINC01123
ENSG00000106399	-1.12099	2.92949e-11	5.48644e-10	216.025	497.899	238.072	497.889	196.69	418.874	RPA3
ENSG00000266040	-1.12318	0.00966026	0.0301036	23.0706	42.1366	17.3309	43.1409	20.47	45.3859	NA
ENSG00000178814	-1.12576	0.00332755	0.0121503	81.7959	100.612	42.8712	100.426	28.4799	120.084	OPLAH
ENSG00000112039	-1.12772	1.21482e-10	2.0581e-09	222.317	472.961	238.072	545.98	199.36	419.82	FANCE
ENSG00000179294	-1.12899	5.91031e-19	2.5785e-17	543.209	1140.27	599.285	1376.97	602.529	1311.46	NA
ENSG00000175772	-1.13344	5.07625e-06	3.85055e-05	83.8933	165.966	85.7424	180.343	62.2998	157.905	LINC01106
ENSG00000160606	-1.13358	3.07243e-05	0.000194949	85.9906	178.005	91.2153	195.195	59.6299	141.831	TLCD1
ENSG00000118507	-1.13411	0.000488336	0.0022964	35.6546	109.211	47.432	103.963	70.3098	132.376	AKAP7
ENSG00000089280	-1.13566	1.61396e-15	5.1398e-14	10195.1	20193.7	8493.97	20046.4	7120.87	16434.4	FUS
ENSG00000231652	-1.13609	0.000784261	0.00349835	39.8493	79.1136	31.0132	70.7229	32.9299	74.6977	AL590428.1
ENSG00000205309	-1.13905	2.08692e-05	0.000137925	98.5746	151.348	64.7629	164.784	80.9898	213.692	NT5M
ENSG00000132326	-1.14045	3.91474e-07	3.77832e-06	127.937	216.702	103.073	304.816	119.26	243.949	PER2
ENSG00000101187	-1.14176	2.352e-09	3.33066e-08	1143.05	2434.46	1068.13	2715.05	854.398	1600.8	SLCO4A1
ENSG00000146263	-1.14246	4.18191e-11	7.60553e-10	207.636	514.238	253.579	546.688	212.709	433.058	MMS22L
ENSG00000128951	-1.14483	9.90803e-25	6.58862e-23	1898.09	4552.47	2056.91	4519.9	1855.65	3779.33	DUT
ENSG00000121988	-1.14615	1.79764e-09	2.58678e-08	115.353	291.516	141.384	276.526	122.82	278.934	ZRANB3
ENSG00000183048	-1.14625	1.12078e-07	1.21977e-06	251.68	462.642	164.188	413.729	155.75	365.924	SLC25A10
ENSG00000168389	-1.14728	0.00418508	0.0147464	117.451	273.458	129.526	236.214	42.7199	126.702	MFSD2A
ENSG00000162063	-1.14734	2.42326e-13	6.11116e-12	570.474	1351.81	592.9	1506.4	591.849	1030.64	CCNF
ENSG00000168393	-1.14752	2.20285e-11	4.18195e-10	1711.42	3665.88	1349.99	3181.11	1173.02	2506.63	DTYMK
ENSG00000074966	-1.14866	0.0159147	0.0457674	27.2653	71.3742	28.2768	75.6735	24.0299	28.3662	TXK
ENSG00000104983	-1.15019	6.06798e-10	9.28968e-09	400.59	678.485	240.809	732.689	310.609	676.061	CCDC61
ENSG00000186480	-1.15168	7.22426e-28	6.19604e-26	1528.95	3591.93	1587.15	3866.42	1754.19	3378.42	INSIG1
ENSG00000118503	-1.1546	2.9144e-06	2.32153e-05	104.867	307.855	156.89	417.972	194.91	306.355	TNFAIP3
ENSG00000268471	-1.15976	6.78159e-05	0.000394482	44.044	98.8919	44.6955	106.792	53.3999	114.41	MIR4453HG
ENSG00000111331	-1.16	2.87462e-10	4.60641e-09	333.476	1032.78	505.333	1132.98	498.399	846.259	OAS3
ENSG00000187210	-1.16095	2.3234e-06	1.89577e-05	83.8933	273.458	117.668	232.678	152.19	300.682	GCNT1
ENSG00000160298	-1.16115	2.21311e-07	2.26795e-06	77.6013	202.084	93.9518	210.754	90.7798	179.653	C21orf58
ENSG00000103253	-1.16267	2.61589e-15	8.07503e-14	1025.6	1824.77	817.289	1912.35	690.638	1899.59	HAGHL
ENSG00000100714	-1.16434	1.9033e-26	1.47335e-24	2921.58	6708.31	3128.69	7021.37	2692.24	5861.41	MTHFD1
ENSG00000070950	-1.16571	1.01166e-14	2.92548e-13	318.794	888.308	374.895	806.948	367.569	698.754	RAD18
ENSG00000110074	-1.1669	2.51644e-16	8.81339e-15	482.386	892.607	386.753	923.641	362.229	920.011	FOXRED1
ENSG00000010292	-1.16777	8.53139e-16	2.79959e-14	2023.93	4807.01	2261.23	5998.71	2339.8	4089.46	NCAPD2
ENSG00000261373	-1.16825	6.71185e-16	2.25647e-14	543.209	977.74	496.211	1229.16	436.989	1093.04	VPS9D1-AS1
ENSG00000008311	-1.16872	1.92286e-12	4.17635e-11	192.955	559.814	259.052	548.809	273.229	544.631	AASS
ENSG00000215784	-1.16897	0.00223637	0.00867467	37.752	74.8139	28.2768	82.0385	28.4799	51.0592	FAM72D
ENSG00000184162	-1.16902	3.20256e-13	7.97545e-12	278.945	624.309	239.896	669.038	317.729	587.181	NR2C2AP
ENSG00000115648	-1.17154	2.7796e-05	0.000178621	130.035	227.881	196.113	471.721	164.65	414.147	MLPH
ENSG00000004660	-1.17229	5.71448e-13	1.35629e-11	891.366	1519.5	679.554	1780.8	583.839	1522.32	CAMKK1
ENSG00000215458	-1.17347	0.00976982	0.0304073	25.168	49.8759	15.5066	35.3614	21.3599	52.0047	AATBC
ENSG00000120833	-1.17421	0.0111101	0.0338052	20.9733	46.4362	19.1552	61.5289	22.2499	32.1484	SOCS2
ENSG00000176532	-1.17518	0.00168184	0.00677541	48.2386	92.0125	81.1817	175.393	90.7798	238.276	PRR15
ENSG00000120334	-1.17569	1.73388e-06	1.463e-05	127.937	327.633	170.573	376.246	116.59	236.385	CENPL
ENSG00000007264	-1.17727	5.68426e-05	0.000336882	48.2386	111.791	64.7629	134.373	45.3899	114.41	MATK
ENSG00000161692	-1.17808	5.35602e-11	9.59064e-10	165.689	379.229	199.762	460.406	172.66	383.889	DBF4B
ENSG00000198830	-1.17819	7.28626e-16	2.43872e-14	3634.68	7639.62	3348.52	8352.37	2765.22	6044.84	HMGN2
ENSG00000167536	-1.18123	3.85789e-07	3.733e-06	104.867	195.204	73.8844	206.511	100.57	225.039	DHRS13
ENSG00000272711	-1.18203	3.93794e-09	5.40393e-08	113.256	236.481	100.337	240.458	100.57	229.766	AC019069.1
ENSG00000118655	-1.18261	5.70474e-12	1.16684e-10	203.441	613.13	274.558	587	263.439	501.136	DCLRE1B
ENSG00000203706	-1.1827	3.41523e-06	2.68505e-05	60.8226	136.729	68.4115	173.271	71.1998	148.45	SERTAD4-AS1
ENSG00000172197	-1.18544	0.000736397	0.00330732	33.5573	91.1526	33.7497	113.157	61.4099	93.6085	MBOAT1
ENSG00000128694	-1.18741	1.83803e-10	3.02234e-09	146.813	430.825	227.126	445.554	193.13	434.949	OSGEPL1
ENSG00000231503	-1.18794	0.00769797	0.0247499	18.876	45.5763	17.3309	50.9205	22.2499	36.8761	PTMAP4
ENSG00000165029	-1.18847	0.000793813	0.00353782	41.9466	141.029	64.7629	127.301	102.35	219.365	ABCA1
ENSG00000029993	-1.18854	1.6834e-22	9.92612e-21	989.941	2331.27	898.471	2232.72	941.618	1873.12	HMGB3
ENSG00000260742	-1.19126	0.00132717	0.00550074	39.8493	67.9345	24.6281	76.3807	28.4799	61.4601	AC009962.1
ENSG00000149636	-1.19296	2.65026e-12	5.65051e-11	211.831	559.814	253.579	574.27	225.169	451.968	DSN1
ENSG00000260708	-1.1932	8.54526e-05	0.00048639	75.5039	148.768	54.7292	121.643	42.7199	114.41	AL118516.1
ENSG00000241399	-1.19575	6.6346e-05	0.000386527	83.8933	232.181	107.634	272.99	184.23	368.761	CD302
ENSG00000255518	-1.19612	0.00234033	0.00901436	65.0173	79.9735	32.8375	82.0385	26.6999	111.574	NA
ENSG00000130193	-1.19675	7.61888e-22	4.25952e-20	1386.34	3000.3	1391.03	3413.09	1202.39	2695.74	THEM6
ENSG00000101220	-1.19681	6.15498e-30	6.11247e-28	887.171	1947.74	851.039	2161.29	899.788	1933.63	C20orf27
ENSG00000183010	-1.19717	1.11021e-24	7.31818e-23	2158.15	4414.88	1644.61	4218.62	1874.34	4346.65	PYCR1
ENSG00000106462	-1.20283	5.89098e-18	2.34011e-16	440.44	1156.61	517.191	1187.44	473.479	961.615	EZH2
ENSG00000253846	-1.20415	0.000153062	0.00082223	35.6546	131.569	67.4994	162.663	87.2198	157.905	PCDHGA10
ENSG00000105202	-1.2065	5.6812e-19	2.48573e-17	5033.6	10189.3	4158.51	10014.4	3496.8	9039.37	FBL
ENSG00000176974	-1.21222	1.14325e-15	3.69538e-14	520.138	1401.69	568.272	1273.01	502.849	1013.62	SHMT1
ENSG00000144579	-1.2129	4.39783e-26	3.31926e-24	1793.22	3640.94	1516	4278.73	1796.02	3898.46	CTDSP1
ENSG00000204632	-1.21676	0.000322264	0.00158818	35.6546	89.4327	29.1889	76.3807	43.6099	86.9897	HLA-G
ENSG00000100749	-1.21887	4.99168e-13	1.19983e-11	408.98	1031.06	438.746	998.607	348.879	750.759	VRK1
ENSG00000162576	-1.21937	0.00964146	0.0300669	35.6546	49.8759	13.6823	42.4337	21.3599	65.2423	MXRA8
ENSG00000143382	-1.22139	1.05706e-05	7.4597e-05	117.451	168.546	73.8844	188.123	64.9698	225.039	ADAMTSL4
ENSG00000232759	-1.22172	2.54445e-08	3.09497e-07	136.327	331.933	129.526	272.283	102.35	246.786	AC002480.2
ENSG00000106003	-1.22175	3.68097e-17	1.36521e-15	541.112	1145.43	511.718	1350.81	464.579	1028.75	LFNG
ENSG00000214182	-1.22225	8.91617e-07	8.01616e-06	65.0173	156.507	65.675	164.784	65.8598	137.103	PTMAP5
ENSG00000173588	-1.22238	8.83352e-13	2.02956e-11	228.609	668.166	285.504	522.642	235.849	569.215	CEP83
ENSG00000127311	-1.22404	0.00135326	0.00560269	37.752	88.5728	30.1011	70.7229	25.8099	54.8413	HELB
ENSG00000058804	-1.22407	2.47502e-19	1.11192e-17	1057.06	3088.01	1340.87	3003.6	1240.66	2431.93	NDC1
ENSG00000169710	-1.22504	1.39011e-19	6.43674e-18	17883.9	37857.6	20016.3	54453.8	20200.3	43519.4	FASN
ENSG00000136159	-1.22533	1.60938e-15	5.13607e-14	530.625	1454.14	641.244	1516.3	569.599	1111.96	NUDT15
ENSG00000080839	-1.22538	9.23718e-11	1.58629e-09	222.317	712.882	302.835	683.183	282.129	506.81	RBL1
ENSG00000128011	-1.22887	9.72528e-06	6.91163e-05	142.619	245.94	87.5667	252.481	151.3	391.454	LRFN1
ENSG00000249353	-1.23209	1.23217e-13	3.22349e-12	293.626	777.377	321.078	669.038	256.319	597.582	NPM1P27
ENSG00000166451	-1.2328	3.19774e-11	5.92996e-10	356.546	1033.64	468.847	1012.75	350.659	725.23	CENPN
ENSG00000134986	-1.24085	2.34142e-15	7.28737e-14	752.942	1826.49	914.89	2132.29	677.288	1586.62	NREP
ENSG00000243989	-1.24271	6.51382e-09	8.67073e-08	88.0879	201.224	99.4247	227.02	92.5598	238.276	ACY1
ENSG00000184220	-1.24477	1.35337e-11	2.64284e-10	908.145	2089.63	842.83	1895.37	576.719	1510.97	CMSS1
ENSG00000167244	-1.2449	0.00100206	0.00432174	115.353	227.022	129.526	373.417	64.9698	129.539	IGF2
ENSG00000137700	-1.24825	6.25853e-22	3.5383e-20	518.041	1105.01	445.131	1203	536.669	1248.11	SLC37A4
ENSG00000112118	-1.24892	3.17306e-19	1.40874e-17	1864.53	5071.01	2056.91	5055.27	1881.46	3669.64	MCM3
ENSG00000179111	-1.25134	1.44529e-11	2.8084e-10	423.661	740.4	299.186	754.613	340.869	1018.35	HES7
ENSG00000181938	-1.25147	3.98254e-24	2.58011e-22	394.298	973.441	384.929	895.351	380.029	886.917	GINS3
ENSG00000156876	-1.2562	1.00019e-06	8.91254e-06	96.4773	248.52	99.4247	229.142	74.7598	164.524	SASS6
ENSG00000135476	-1.25712	5.12696e-09	6.90554e-08	371.228	991.499	409.557	1003.56	304.379	594.745	ESPL1
ENSG00000260924	-1.25848	0.00149437	0.00611151	27.2653	52.4557	20.0674	67.8939	32.0399	69.0245	LINC01311
ENSG00000139133	-1.25858	0.000381794	0.00184836	20.9733	105.771	51.9927	101.841	48.0599	93.6085	ALG10
ENSG00000107833	-1.25904	1.72275e-14	4.87896e-13	1694.64	3499.05	1380.09	3431.47	1056.43	2922.67	NPM3
ENSG00000151503	-1.26006	1.52888e-14	4.36267e-13	757.137	2001.92	932.221	2347.29	776.078	1563.92	NCAPD3
ENSG00000176890	-1.26155	9.76054e-27	7.71389e-25	1998.76	5282.55	2066.94	5372.11	2139.55	4229.4	TYMS
ENSG00000149929	-1.2642	1.62954e-07	1.71175e-06	243.29	514.238	209.795	623.068	168.21	342.286	HIRIP3
ENSG00000179598	-1.26506	1.71266e-16	6.08296e-15	266.361	528.857	239.896	609.631	228.729	615.547	PLD6
ENSG00000103257	-1.26515	5.51332e-16	1.866e-14	1178.7	3080.27	1431.17	3951.99	1755.08	3488.1	SLC7A5
ENSG00000112081	-1.26706	3.24427e-30	3.33144e-28	6940.07	17929.5	7393	17040	6291.39	14662.5	SRSF3
ENSG00000031691	-1.26783	1.96151e-06	1.63586e-05	79.6986	210.683	89.391	208.632	65.8598	144.668	CENPQ
ENSG00000152413	-1.27194	2.54755e-10	4.10409e-09	169.884	448.023	171.485	357.15	134.39	337.558	HOMER1
ENSG00000224578	-1.27383	1.65934e-10	2.74345e-09	109.061	294.096	145.032	335.226	121.93	289.335	HNRNPA1P48
ENSG00000113532	-1.27416	2.2705e-05	0.000148561	41.9466	112.651	51.0806	118.814	64.0798	156.014	ST8SIA4
ENSG00000269343	-1.27417	2.85491e-13	7.14675e-12	201.344	454.043	181.519	446.968	157.53	392.399	ZNF587B
ENSG00000247626	-1.27704	1.54085e-12	3.41042e-11	327.184	1014.72	550.941	1178.95	483.269	1136.54	MARS2
ENSG00000108106	-1.28005	4.75162e-14	1.29938e-12	2806.23	6936.19	2522.1	6284.43	2003.39	4562.23	UBE2S
ENSG00000136653	-1.28149	0.0011418	0.00482381	16.7787	89.4327	35.574	82.7457	52.5099	93.6085	NA
ENSG00000129534	-1.28162	1.19938e-21	6.6073e-20	429.953	1313.97	555.501	1178.95	529.549	1219.75	MIS18BP1
ENSG00000167325	-1.28458	1.2434e-17	4.81258e-16	1193.38	3505.07	1527.86	3472.49	1215.74	2626.71	RRM1
ENSG00000111602	-1.28639	7.99061e-16	2.63935e-14	734.066	1923.66	806.344	1964.68	634.568	1412.64	TIMELESS
ENSG00000131351	-1.28766	3.51254e-07	3.42076e-06	192.955	442.864	149.593	406.656	120.15	264.751	HAUS8
ENSG00000152455	-1.28977	4.92771e-23	2.99935e-21	327.184	880.568	355.74	851.503	342.649	782.907	SUV39H2
ENSG00000114315	-1.29011	0.00126794	0.0052989	1340.2	2061.25	967.795	3267.4	633.678	1855.15	HES1
ENSG00000099998	-1.29269	1.4456e-11	2.8084e-10	927.021	1746.52	774.418	2241.91	1108.94	2899.03	GGT5
ENSG00000141401	-1.29504	2.44353e-09	3.4569e-08	136.327	341.392	134.087	392.512	202.03	435.894	IMPA2
ENSG00000136122	-1.29577	9.2352e-10	1.38299e-08	174.079	442.004	165.1	421.508	138.84	301.627	BORA
ENSG00000174442	-1.30089	2.24676e-14	6.3274e-13	413.174	1384.49	574.657	1280.79	491.279	998.491	ZWILCH
ENSG00000123416	-1.30217	1.26443e-15	4.06099e-14	9167.44	24649.9	9987.17	25395.9	7832.87	16499.7	TUBA1B
ENSG00000169418	-1.30232	3.88867e-09	5.34603e-08	411.077	791.995	363.949	1107.52	557.139	1392.78	NPR1
ENSG00000107968	-1.30299	1.4977e-09	2.18011e-08	117.451	283.777	92.1275	274.405	111.25	225.984	MAP3K8
ENSG00000117877	-1.30425	1.01423e-25	7.36045e-24	362.838	892.607	349.355	922.226	367.569	849.095	CD3EAP
ENSG00000011347	-1.31068	0.00508646	0.0175097	73.4066	122.97	31.9254	112.449	20.47	63.3512	SYT7
ENSG00000149503	-1.31474	6.61065e-15	1.96047e-13	599.837	1667.4	678.642	1771.61	575.829	1175.31	INCENP
ENSG00000227896	-1.32953	0.0126344	0.0376538	31.46	56.7554	11.858	62.2361	17.8	27.4207	AL731569.1
ENSG00000138346	-1.33247	3.68359e-10	5.78603e-09	132.132	337.952	102.161	312.595	129.05	257.187	DNA2
ENSG00000230567	-1.33317	1.1515e-07	1.24602e-06	60.8226	146.188	61.1143	168.32	60.5199	144.668	NA
ENSG00000133315	-1.33464	4.76352e-22	2.72368e-20	1046.57	2166.16	791.749	2181.8	748.488	2132.19	MACROD1
ENSG00000229807	-1.33858	2.01887e-10	3.29457e-09	2030.22	4088.11	1358.2	3306.29	1932.19	6050.51	XIST
ENSG00000221829	-1.33859	3.20793e-14	8.90142e-13	362.838	807.474	285.504	844.431	266.109	636.349	FANCG
ENSG00000234664	-1.34005	9.1988e-06	6.57151e-05	83.8933	200.364	63.8507	172.564	51.6199	121.029	HMGN2P5
ENSG00000197744	-1.34451	1.44537e-05	9.90367e-05	41.9466	97.1721	35.574	91.9397	35.5999	94.554	PTMAP2
ENSG00000160117	-1.34702	9.3315e-08	1.03725e-06	123.743	302.695	133.174	343.713	87.2198	223.148	ANKLE1
ENSG00000132436	-1.35289	2.61015e-14	7.32345e-13	302.016	795.435	248.106	750.37	280.349	563.542	FIGNL1
ENSG00000122483	-1.35398	2.03617e-07	2.09945e-06	94.3799	194.344	57.4657	165.491	66.7498	184.38	CCDC18
ENSG00000122824	-1.35982	0.000117478	0.000646964	37.752	78.2536	27.3646	100.426	33.8199	70.9155	NUDT10
ENSG00000251795	-1.36068	0.00025243	0.00128168	29.3626	67.0745	28.2768	65.065	21.3599	68.0789	NA
ENSG00000137135	-1.36249	1.69528e-05	0.000115012	56.628	124.69	31.9254	115.278	48.0599	103.064	ARHGEF39
ENSG00000189403	-1.36578	7.42993e-33	8.97239e-31	6851.98	19990.8	7043.65	18316.5	6859.21	15182.5	HMGB1
ENSG00000259781	-1.36714	1.18885e-13	3.12099e-12	184.565	528.857	194.289	527.593	182.45	391.454	HMGB1P6
ENSG00000003989	-1.36725	8.21336e-12	1.65088e-10	742.455	2372.55	1194.01	3133.02	1376.83	3075.84	SLC7A2
ENSG00000261762	-1.3674	0.00118597	0.00499226	18.876	67.9345	35.574	60.8217	17.8	61.4601	AC027228.2
ENSG00000090447	-1.36814	5.58743e-17	2.04218e-15	559.988	1392.23	643.98	1669.06	466.359	1247.17	TFAP4
ENSG00000163584	-1.36831	1.59587e-30	1.64998e-28	2353.21	5769.27	2230.22	5181.86	1818.27	5546.54	RPL22L1
ENSG00000105559	-1.37022	0.00305985	0.0113152	16.7787	35.2571	16.4188	51.6277	23.1399	60.5146	PLEKHA4
ENSG00000132773	-1.37204	5.36555e-20	2.53103e-18	526.43	1324.29	450.604	1303.42	440.549	1020.24	TOE1
ENSG00000164989	-1.37295	0.0144021	0.0421099	10.4867	27.5178	10.0337	24.753	11.57	31.2028	CCDC171
ENSG00000128652	-1.37668	3.76952e-14	1.04405e-12	153.105	371.49	123.141	338.055	144.18	373.488	HOXD3
ENSG00000116711	-1.37672	8.64167e-08	9.65551e-07	77.6013	297.536	119.492	227.02	132.61	348.904	PLA2G4A
ENSG00000174600	-1.37715	1.44625e-06	1.24253e-05	54.5306	147.908	41.9591	135.788	58.7399	117.247	CMKLR1
ENSG00000062822	-1.38375	3.95213e-25	2.73658e-23	1174.51	3015.77	1141.1	3316.9	1053.76	2446.11	POLD1
ENSG00000230439	-1.38846	0.00392439	0.0139648	16.7787	32.6773	12.7701	46.6771	18.69	46.3315	AL512488.1
ENSG00000146006	-1.38914	0.00025188	0.00127975	25.168	79.1136	28.2768	65.065	40.0499	105.901	LRRTM2
ENSG00000160193	-1.39188	4.54696e-16	1.54935e-14	830.543	2159.28	821.85	2077.13	580.279	1604.58	WDR4
ENSG00000272145	-1.39199	0.000809347	0.0035902	18.876	55.8954	17.3309	55.8711	28.4799	60.5146	NFYC-AS1
ENSG00000146592	-1.39359	0.0054894	0.0186711	8.38933	34.3972	19.1552	40.312	17.8	50.1136	CREB5
ENSG00000163918	-1.39561	3.28526e-15	1.0059e-13	220.22	639.788	221.653	661.259	234.069	478.443	RFC4
ENSG00000272782	-1.39601	0.0158302	0.04562	6.292	24.078	14.5945	43.1409	14.24	29.3118	NA
ENSG00000213881	-1.40052	0.0150679	0.0437658	12.584	22.3582	9.12153	30.4108	9.78998	28.3662	NPM1P6
ENSG00000162607	-1.40208	2.89708e-21	1.52907e-19	526.43	1856.59	675.906	1603.29	631.008	1409.8	USP1
ENSG00000125319	-1.4025	7.80283e-07	7.0954e-06	81.7959	186.605	68.4115	233.385	63.1898	136.158	C17orf53
ENSG00000114737	-1.40363	0.000311623	0.00154026	33.5573	54.1756	29.1889	95.4759	24.9199	78.4799	CISH
ENSG00000230330	-1.40623	0.000372195	0.00180791	25.168	79.9735	28.2768	69.3084	22.2499	51.0592	HMGN2P3
ENSG00000121957	-1.40875	2.11256e-12	4.57519e-11	203.441	654.407	209.795	620.239	224.279	420.766	GPSM2
ENSG00000131386	-1.40988	2.45079e-19	1.10432e-17	499.165	1333.75	519.927	1662.69	686.188	1554.47	GALNT15
ENSG00000110799	-1.41015	0.00197856	0.00778783	8011.81	19016.5	7774.28	27136.4	15769.9	37717.6	VWF
ENSG00000143401	-1.41518	2.20185e-31	2.44389e-29	1017.21	3288.37	1280.66	3191.72	1178.36	2823.38	ANP32E
ENSG00000104889	-1.41743	1.69014e-16	6.01715e-15	469.802	1161.77	414.118	1176.83	333.749	890.699	RNASEH2A
ENSG00000169047	-1.42009	0.00262402	0.00991977	16.7787	61.055	31.9254	127.301	39.1599	52.9503	IRS1
ENSG00000111341	-1.42189	2.02823e-22	1.18209e-20	306.21	754.159	309.22	875.549	271.449	738.467	MGP
ENSG00000197275	-1.42414	2.77539e-06	2.2237e-05	44.044	115.231	47.432	120.936	34.7099	100.227	RAD54B
ENSG00000139428	-1.42585	4.50373e-26	3.38228e-24	878.782	2022.56	638.507	1956.19	692.418	1914.72	MMAB
ENSG00000077152	-1.43675	4.28139e-16	1.46548e-14	367.033	926.145	294.626	891.815	271.449	683.626	UBE2T
ENSG00000261126	-1.4379	0.00546457	0.0185951	12.584	30.0975	12.7701	34.6542	11.57	34.985	RBFADN
ENSG00000227199	-1.43871	0.00109729	0.00466975	18.876	43.8564	22.8038	58.7	27.5899	88.8808	ST7-AS1
ENSG00000162062	-1.44161	9.57638e-08	1.06213e-06	136.327	273.458	72.9723	280.77	80.9898	211.801	TEDC2
ENSG00000205403	-1.44294	0.00645575	0.0213663	12.584	47.2961	9.12153	38.1903	26.6999	49.1681	CFI
ENSG00000261428	-1.44328	0.000158713	0.000848062	31.46	67.9345	26.4524	62.2361	19.58	75.6432	AC097461.1
ENSG00000102967	-1.44456	4.21597e-25	2.90594e-23	402.688	924.425	321.078	937.078	313.279	928.521	DHODH
ENSG00000206341	-1.45515	5.47303e-25	3.70472e-23	304.113	749.859	245.369	754.613	273.229	730.903	HLA-H
ENSG00000166707	-1.45528	0.00430403	0.0151091	12.584	38.6968	12.7701	40.312	25.8099	65.2423	ZCCHC18
ENSG00000127472	-1.45535	0.000849862	0.00374778	25.168	57.6153	20.0674	82.0385	22.2499	42.5493	PLA2G5
ENSG00000198108	-1.4561	1.49343e-05	0.000102098	35.6546	128.989	75.7087	177.514	78.3198	228.821	CHSY3
ENSG00000168237	-1.46194	4.27956e-24	2.76068e-22	255.874	641.508	232.599	623.776	216.269	660.933	GLYCTK
ENSG00000182492	-1.46291	0.00462194	0.0160979	436.245	851.331	355.74	1627.33	287.469	492.627	BGN
ENSG00000129173	-1.47319	1.64122e-16	5.87065e-15	197.149	650.107	223.478	576.391	191.35	475.607	E2F8
ENSG00000175643	-1.47678	8.86893e-09	1.1591e-07	144.716	363.75	97.6004	374.831	110.36	227.875	RMI2
ENSG00000112877	-1.47855	8.96793e-06	6.43092e-05	27.2653	121.25	42.8712	122.351	45.3899	86.9897	CEP72
ENSG00000132967	-1.48503	5.75467e-10	8.84591e-09	75.5039	231.321	89.391	294.207	93.4498	204.237	HMGB1P5
ENSG00000140451	-1.48707	1.75722e-10	2.89261e-09	232.804	563.254	177.87	522.642	128.16	400.909	PIF1
ENSG00000123576	-1.49353	8.78368e-15	2.5646e-13	585.156	1590.87	806.344	1986.61	461.019	1643.35	ESX1
ENSG00000169684	-1.4978	4.14084e-12	8.62152e-11	123.743	388.688	121.316	403.828	132.61	274.207	CHRNA5
ENSG00000260727	-1.50627	8.41877e-05	0.000479371	23.0706	109.211	45.6077	96.1831	26.6999	71.8611	SLC7A5P1
ENSG00000163923	-1.50647	3.19414e-08	3.81464e-07	100.672	308.715	101.249	303.401	78.3198	178.707	RPL39L
ENSG00000185885	-1.51892	8.07491e-11	1.40914e-09	257.972	686.224	344.794	1060.14	428.979	1231.09	IFITM1
ENSG00000268798	-1.52033	0.00095738	0.00416234	12.584	57.6153	30.1011	48.7988	16.02	68.0789	AC027307.3
ENSG00000139178	-1.5212	9.37782e-09	1.22138e-07	138.424	325.913	112.195	355.736	181.56	562.597	C1RL
ENSG00000111445	-1.52543	9.26421e-23	5.55432e-21	251.68	761.898	256.315	803.412	253.649	626.893	RFC5
ENSG00000117632	-1.5255	1.59624e-43	3.95004e-41	3139.71	8870.18	2924.36	9782.39	3106.98	7736.41	STMN1
ENSG00000006634	-1.52652	5.16654e-19	2.26712e-17	283.14	994.079	353.916	931.42	282.129	731.848	DBF4
ENSG00000120437	-1.53639	2.89658e-58	1.90104e-55	1040.28	3026.95	1026.17	3193.14	1104.49	2984.13	ACAT2
ENSG00000101670	-1.53646	1.43363e-33	1.83395e-31	1331.81	4260.95	1748.6	4800.67	1711.47	4885.61	LIPG
ENSG00000111788	-1.53761	1.02079e-06	9.08543e-06	56.628	122.11	31.9254	119.522	37.3799	110.628	AC009533.1
ENSG00000177943	-1.54113	5.42042e-06	4.09311e-05	77.6013	129.849	33.7497	132.252	40.9399	162.633	MAMDC4
ENSG00000226937	-1.54964	0.00373404	0.013398	8.38933	43.8564	11.858	31.1181	15.13	32.1484	CEP164P1
ENSG00000231389	-1.5512	0.00752259	0.0243051	10.4867	30.0975	20.9795	55.1638	8.00998	32.1484	HLA-DPA1
ENSG00000257913	-1.55194	0.000255589	0.00129641	33.5573	76.5338	21.8917	70.7229	43.6099	143.722	DDN-AS1
ENSG00000168405	-1.55292	2.88753e-14	8.04194e-13	257.972	868.529	285.504	810.484	217.159	549.359	CMAHP
ENSG00000185697	-1.55888	2.91624e-07	2.91334e-06	56.628	147.908	42.8712	137.202	37.3799	107.792	MYBL1
ENSG00000149328	-1.56129	7.4918e-06	5.48176e-05	41.9466	76.5338	26.4524	106.084	32.0399	105.901	GLB1L2
ENSG00000167771	-1.56339	0.000181271	0.000956743	18.876	73.094	41.0469	103.963	21.3599	69.0245	RCOR2
ENSG00000223865	-1.56728	0.000791739	0.00352962	20.9733	49.016	35.574	96.8903	15.13	68.0789	HLA-DPB1
ENSG00000248098	-1.58077	1.25664e-25	9.03284e-24	182.468	577.873	190.64	611.045	211.819	571.106	BCKDHA
ENSG00000198835	-1.58124	6.43119e-08	7.36003e-07	247.485	648.387	241.721	782.902	124.6	392.399	GJC2
ENSG00000214223	-1.58139	0.00122232	0.00513525	16.7787	39.5568	13.6823	50.9205	12.46	34.985	HNRNPA1P10
ENSG00000178921	-1.58157	7.18431e-31	7.53105e-29	1541.54	4187.86	1540.63	4969.7	1249.56	3786.89	PFAS
ENSG00000260442	-1.59754	3.39342e-05	0.000212863	18.876	76.5338	20.9795	67.1867	27.5899	64.2968	ATP2A1-AS1
ENSG00000236081	-1.60507	0.00594802	0.0199745	4.19466	31.8174	20.9795	42.4337	10.68	41.6038	ELFN1-AS1
ENSG00000136824	-1.60526	2.33869e-25	1.64197e-23	411.077	1683.74	517.191	1362.83	477.039	1251.9	SMC2
ENSG00000205208	-1.60553	4.36619e-25	2.9958e-23	186.663	661.286	207.971	665.502	228.729	586.235	C4orf46
ENSG00000198554	-1.60647	3.54652e-18	1.43525e-16	216.025	878.848	307.396	818.971	241.189	648.641	WDHD1
ENSG00000213707	-1.61676	2.054e-06	1.70171e-05	25.168	135.009	53.8171	147.104	41.8299	100.227	HMGB1P10
ENSG00000167670	-1.61755	4.9164e-16	1.67146e-14	576.766	1724.16	520.84	1741.2	398.719	1105.34	CHAF1A
ENSG00000184445	-1.61896	6.91971e-25	4.66308e-23	285.237	1044.81	299.186	980.219	327.519	785.744	KNTC1
ENSG00000165304	-1.61916	1.01026e-17	3.94053e-16	287.334	1066.31	367.598	1146.42	305.269	747.922	MELK
ENSG00000139354	-1.61916	2.42503e-13	6.11116e-12	117.451	522.837	141.384	497.182	213.599	453.859	GAS2L3
ENSG00000158050	-1.62081	0.000103286	0.00057595	54.5306	116.95	73.8844	190.244	20.47	147.504	DUSP2
ENSG00000182901	-1.62585	0.00300366	0.0111292	12.584	28.3777	13.6823	31.1181	11.57	57.678	RGS7
ENSG00000135312	-1.62739	8.94787e-14	2.39482e-12	109.061	497.04	128.614	396.755	181.56	421.711	HTR1B
ENSG00000234883	-1.62845	3.46472e-08	4.11487e-07	35.6546	141.029	41.0469	134.373	59.6299	156.014	MIR155HG
ENSG00000097046	-1.6287	2.07371e-15	6.52139e-14	125.84	460.063	155.978	422.215	114.81	347.959	CDC7
ENSG00000203684	-1.63161	0.0100923	0.0311796	8.38933	24.078	8.20938	29.7036	7.11998	18.9108	IBA57-AS1
ENSG00000164032	-1.63361	1.58173e-24	1.0336e-22	4196.76	14096.8	3906.75	12305.1	3325.92	9040.31	H2AFZ
ENSG00000112312	-1.63419	3.52005e-16	1.21313e-14	423.661	1445.54	448.779	1340.91	319.509	903.937	GMNN
ENSG00000108852	-1.63575	0.0156841	0.0452422	12.584	30.9575	8.20938	26.8747	4.44999	16.0742	MPP2
ENSG00000159055	-1.63986	1.67772e-14	4.76036e-13	207.636	710.302	206.147	622.361	159.31	443.458	MIS18A
ENSG00000204228	-1.64638	3.59041e-06	2.8096e-05	35.6546	73.954	31.9254	132.252	32.9299	105.901	HSD17B8
ENSG00000188610	-1.65731	1.37408e-08	1.74154e-07	56.628	207.243	54.7292	205.804	59.6299	125.757	FAM72B
ENSG00000197291	-1.65993	0.00671094	0.0220461	4.19466	29.2376	23.716	69.3084	13.35	38.7672	RAMP2-AS1
ENSG00000159259	-1.66175	5.53455e-20	2.60262e-18	222.317	708.582	221.653	758.856	192.24	537.067	CHAF1B
ENSG00000174669	-1.66671	2.16829e-08	2.67186e-07	79.6986	243.36	54.7292	210.047	110.36	326.211	SLC29A2
ENSG00000076003	-1.66969	1.2592e-20	6.2939e-19	893.463	3348.57	1010.67	3239.11	818.798	2075.46	MCM6
ENSG00000087586	-1.67087	3.44368e-16	1.18953e-14	520.138	1749.96	550.941	1801.31	390.709	1093.04	AURKA
ENSG00000248375	-1.67097	0.000875073	0.00384324	12.584	51.5958	12.7701	50.9205	16.02	30.2573	AC104066.1
ENSG00000140525	-1.67645	1.95323e-21	1.04184e-19	408.98	1622.69	484.353	1644.31	464.579	1086.43	FANCI
ENSG00000120802	-1.67718	2.47925e-25	1.73261e-23	1189.19	5003.07	1794.21	5256.12	1460.49	3989.24	TMPO
ENSG00000092621	-1.68416	5.61451e-14	1.52705e-12	94.3799	294.956	99.4247	361.394	133.5	407.528	PHGDH
ENSG00000204642	-1.68521	4.33902e-05	0.000265279	20.9733	54.1756	19.1552	78.5024	19.58	57.678	HLA-F
ENSG00000154262	-1.69991	4.06938e-14	1.11686e-12	60.8226	223.582	70.2358	212.169	66.7498	212.747	ABCA6
ENSG00000154134	-1.70943	6.82837e-11	1.20555e-09	117.451	251.1	93.0396	364.93	122.82	470.879	ROBO3
ENSG00000187951	-1.71583	1.17657e-14	3.38293e-13	121.645	421.366	144.12	439.896	96.1198	325.266	ARHGAP11B
ENSG00000105376	-1.7173	0.000179658	0.000950225	35.6546	65.3547	20.9795	65.065	10.68	78.4799	ICAM5
ENSG00000185432	-1.72746	6.18046e-47	1.90396e-44	348.157	1197.88	358.476	1140.05	372.909	1248.11	METTL7A
ENSG00000163006	-1.72998	2.4245e-12	5.20946e-11	48.2386	204.663	64.7629	204.389	75.6498	232.603	CCDC138
ENSG00000115687	-1.74532	1.38901e-13	3.61502e-12	111.159	475.541	176.958	550.224	121.93	363.088	PASK
ENSG00000172167	-1.74947	4.90157e-12	1.0094e-10	46.1413	227.022	72.0601	195.195	60.5199	192.89	MTBP
ENSG00000144395	-1.75017	4.01195e-05	0.000247488	37.752	104.911	18.2431	76.3807	19.58	60.5146	CCDC150
ENSG00000125885	-1.75474	7.67229e-16	2.54535e-14	125.84	580.453	168.748	512.033	137.06	375.38	MCM8
ENSG00000189149	-1.75884	0.00522176	0.0178979	10.4867	21.4982	7.29723	31.8253	6.22998	24.5841	CRYM-AS1
ENSG00000242689	-1.76785	0.00177788	0.00710352	6.292	40.4167	8.20938	36.0687	16.02	32.1484	CNTF
ENSG00000213347	-1.77094	2.85214e-10	4.58011e-09	161.495	388.688	82.0938	382.611	77.4298	291.226	MXD3
ENSG00000108272	-1.77532	5.1165e-21	2.64499e-19	207.636	622.589	134.087	541.737	164.65	538.958	NA
ENSG00000214826	-1.78824	8.50268e-09	1.11413e-07	73.4066	180.585	51.0806	220.655	38.2699	142.777	DDX12P
ENSG00000222954	-1.79149	0.00384252	0.0137285	12.584	26.6578	8.20938	24.0458	5.33999	34.985	NA
ENSG00000104332	-1.81444	0.0158033	0.0455597	33.5573	210.683	64.7629	323.911	187.79	478.443	SFRP1
ENSG00000163507	-1.81665	4.72226e-20	2.25577e-18	134.229	620.869	182.431	632.97	163.76	456.696	CIP2A
ENSG00000079616	-1.82451	5.05206e-23	3.06269e-21	729.871	2316.65	631.21	2610.38	509.969	1669.82	KIF22
ENSG00000198393	-1.82564	0.00909756	0.0286577	4.19466	21.4982	6.38507	18.3879	6.22998	21.7474	ZNF26
ENSG00000133466	-1.83023	8.57431e-39	1.59789e-36	572.572	1884.97	590.163	2225.65	485.939	1737.9	C1QTNF6
ENSG00000122952	-1.83205	3.33244e-20	1.61228e-18	421.564	1604.63	395.875	1354.34	297.259	989.981	ZWINT
ENSG00000131470	-1.83565	3.48723e-11	6.42732e-10	77.6013	241.64	48.3441	207.218	52.5099	169.252	PSMC3IP
ENSG00000120949	-1.83687	0.0164557	0.0471078	54.5306	204.663	199.762	693.791	212.709	776.289	TNFRSF8
ENSG00000268262	-1.84339	0.00703631	0.0229551	6.292	17.1986	4.56077	34.6542	14.24	40.6582	AC011445.1
ENSG00000204261	-1.84596	7.07828e-09	9.3643e-08	29.3626	104.052	30.1011	112.449	28.4799	99.2817	PSMB8-AS1
ENSG00000209042	-1.84668	0.0152661	0.0442305	6.292	21.4982	5.47292	17.6807	3.55999	14.1831	SNORD12C
ENSG00000099194	-1.84739	2.1182e-40	4.09925e-38	5656.5	23028.1	6868.52	27755.2	7193.85	20214.7	SCD
ENSG00000112972	-1.85503	3.88816e-73	4.51476e-70	1709.33	6898.36	1952.01	7120.38	2102.17	6890.15	HMGCS1
ENSG00000164611	-1.85905	4.37071e-27	3.54709e-25	677.438	2353.63	607.494	2393.97	492.169	1669.82	PTTG1
ENSG00000246859	-1.86929	2.18681e-15	6.82023e-14	52.4333	206.383	62.0264	220.655	56.0699	201.4	STARD4-AS1
ENSG00000164087	-1.87058	3.92124e-21	2.05525e-19	211.831	740.4	209.795	835.237	164.65	555.032	POC1A
ENSG00000082497	-1.87094	6.75062e-10	1.02619e-08	33.5573	189.185	71.148	276.526	77.4298	223.148	SERTAD4
ENSG00000188312	-1.87138	5.10859e-17	1.87626e-15	65.0173	222.722	61.1143	228.435	61.4099	231.657	CENPP
ENSG00000109084	-1.87323	4.11288e-51	1.94012e-48	654.368	2221.2	658.575	2470.35	550.019	2112.34	TMEM97
ENSG00000138778	-1.8778	5.64969e-13	1.34302e-11	182.468	687.084	161.451	472.429	96.1198	437.785	CENPE
ENSG00000108984	-1.87898	1.07649e-11	2.1297e-10	39.8493	175.426	42.8712	157.005	58.7399	197.618	MAP2K6
ENSG00000175305	-1.88398	1.02653e-13	2.7185e-12	50.336	282.917	67.4994	229.142	72.0898	203.291	CCNE2
ENSG00000160957	-1.88598	2.25667e-17	8.55891e-16	322.989	991.499	236.248	1082.06	194.91	679.844	RECQL4
ENSG00000119969	-1.89764	4.22408e-23	2.58147e-21	239.096	808.334	172.397	768.757	178	587.181	HELLS
ENSG00000171791	-1.89767	0.0123332	0.0368871	0	23.2181	6.38507	22.6313	11.57	28.3662	BCL2
ENSG00000144837	-1.91112	2.6026e-14	7.31589e-13	56.628	273.458	81.1817	319.667	73.8698	216.529	PLA1A
ENSG00000121858	-1.92912	9.9394e-13	2.26717e-11	52.4333	220.142	84.8303	239.75	67.6398	336.612	TNFSF10
ENSG00000267194	-1.93294	8.65703e-06	6.24655e-05	18.876	67.9345	24.6281	68.6012	10.68	69.0245	NA
ENSG00000123473	-1.93836	3.14792e-22	1.81366e-20	182.468	870.249	227.126	872.72	193.13	577.725	STIL
ENSG00000144354	-1.94305	1.34323e-28	1.19976e-26	532.722	2194.54	716.953	2657.06	496.619	1876.9	CDCA7
ENSG00000111913	-1.95024	0.000339097	0.00165921	539.014	1842.83	506.245	2076.42	202.92	897.318	RIPOR2
ENSG00000186603	-1.95075	7.22557e-29	6.65061e-27	260.069	1054.27	229.863	819.678	202.03	778.18	HPDL
ENSG00000012048	-1.95242	2.47404e-27	2.05196e-25	159.397	846.171	213.444	775.123	201.14	625.948	BRCA1
ENSG00000228716	-1.95549	5.95987e-29	5.55335e-27	383.812	1887.55	513.542	1851.52	403.169	1324.7	DHFR
ENSG00000164512	-1.95677	4.18776e-08	4.9194e-07	31.46	156.507	42.8712	115.278	55.1799	243.004	ANKRD55
ENSG00000140534	-1.96428	3.77419e-17	1.39636e-15	83.8933	343.972	105.81	376.246	68.5298	288.39	TICRR
ENSG00000113810	-1.97314	1.01373e-37	1.73889e-35	591.448	3104.35	777.155	2770.21	687.968	2233.37	SMC4
ENSG00000127586	-1.98333	1.94696e-18	8.07399e-17	302.016	938.184	193.377	957.587	166.43	677.007	CHTF18
ENSG00000100297	-1.99436	1.13454e-33	1.46375e-31	996.233	4256.65	974.18	4327.53	890.888	2803.53	MCM5
ENSG00000013810	-1.99924	2.41543e-20	1.17997e-18	924.923	3364.05	775.33	3398.94	529.549	2116.12	TACC3
ENSG00000175322	-2.01706	0.000945426	0.00411664	12.584	44.7164	4.56077	26.1675	9.78998	33.0939	ZNF519
ENSG00000185480	-2.01782	5.4455e-28	4.69713e-26	178.273	831.552	210.707	781.488	160.2	613.656	PARPBP
ENSG00000186767	-2.01923	3.75443e-09	5.1709e-08	41.9466	139.309	20.0674	138.617	37.3799	113.465	SPIN4
ENSG00000232445	-2.02	8.85526e-27	7.03527e-25	169.884	725.781	228.951	826.75	150.41	684.571	AC006329.1
ENSG00000231607	-2.02448	3.19732e-06	2.53219e-05	14.6813	81.6933	22.8038	92.6469	16.91	51.0592	DLEU2
ENSG00000168496	-2.03504	4.64268e-26	3.45228e-24	524.333	2019.98	394.05	1922.95	370.239	1299.17	FEN1
ENSG00000142856	-2.03687	4.95645e-19	2.18127e-17	121.645	570.134	154.154	485.159	88.1098	436.84	ITGB3BP
ENSG00000256006	-2.03701	0.00577951	0.0195084	4.19466	14.6188	6.38507	21.9241	4.44999	26.4751	AC084117.1
ENSG00000212123	-2.04932	2.18623e-06	1.79745e-05	20.9733	58.4752	13.6823	58.7	13.35	73.7522	PRR22
ENSG00000106976	-2.05551	6.57916e-05	0.000384039	18.876	60.1951	10.0337	78.5024	14.24	34.0395	DNM1
ENSG00000167513	-2.06887	4.549e-26	3.39936e-24	291.529	1197.88	307.396	1456.89	245.639	880.298	CDT1
ENSG00000138587	-2.06938	1.75471e-05	0.000118564	18.876	64.4947	8.20938	47.3843	18.69	75.6432	MNS1
ENSG00000165490	-2.08504	2.97453e-15	9.14472e-14	41.9466	248.52	71.148	235.507	47.1699	210.856	DDIAS
ENSG00000101868	-2.09166	4.00435e-31	4.31754e-29	180.371	1063.73	234.423	1015.58	247.419	775.343	POLA1
ENSG00000236308	-2.09431	0.00648487	0.0214528	6.292	17.1986	2.73646	16.2663	5.33999	25.5296	AL138921.2
ENSG00000092470	-2.09585	1.77904e-21	9.55682e-20	140.521	656.127	139.559	700.156	136.17	419.82	WDR76
ENSG00000183763	-2.10543	9.56517e-13	2.18767e-11	48.2386	213.263	45.6077	195.902	35.5999	139.94	TRAIP
ENSG00000138658	-2.10793	6.03373e-13	1.42534e-11	27.2653	208.103	48.3441	176.1	45.3899	156.014	ZGRF1
ENSG00000161800	-2.12491	4.5059e-19	1.99462e-17	272.653	1565.93	421.415	1681.79	262.549	939.867	RACGAP1
ENSG00000211802	-2.12618	0.00547389	0.0186226	10.4867	37.8369	5.47292	22.6313	2.66999	14.1831	TRAV22
ENSG00000110042	-2.13023	4.62135e-11	8.33444e-10	46.1413	178.005	26.4524	206.511	64.0798	213.692	DTX4
ENSG00000000460	-2.13765	7.84182e-15	2.31648e-13	41.9466	288.077	75.7087	276.526	53.3999	206.128	C1orf112
ENSG00000051180	-2.15289	5.33283e-25	3.62609e-23	153.105	611.41	136.823	668.331	107.69	465.206	RAD51
ENSG00000071539	-2.15993	1.27952e-31	1.44138e-29	406.882	2032.01	476.144	2141.49	359.559	1380.49	TRIP13
ENSG00000100479	-2.16428	6.906e-20	3.22743e-18	67.1146	343.112	70.2358	319.667	64.0798	239.222	POLE2
ENSG00000139734	-2.18415	4.17837e-34	5.68221e-32	169.884	851.331	183.343	815.435	152.19	626.893	DIAPH3
ENSG00000272129	-2.19207	0.00253977	0.0096569	4.19466	24.078	5.47292	16.9735	4.44999	24.5841	AL359715.3
ENSG00000161888	-2.20075	2.56034e-19	1.14684e-17	146.813	687.084	137.735	607.509	91.6698	415.092	SPC24
ENSG00000203760	-2.20765	1.27023e-17	4.90388e-16	201.344	835.852	148.681	722.788	102.35	495.463	CENPW
ENSG00000138376	-2.21012	1.92227e-15	6.07045e-14	39.8493	235.621	51.0806	272.99	54.2899	174.925	BARD1
ENSG00000102384	-2.21226	3.89727e-18	1.56878e-16	54.5306	313.014	65.675	306.23	57.8499	211.801	CENPI
ENSG00000088325	-2.22219	2.70362e-28	2.35902e-26	1019.3	5181.08	1187.62	5482.44	777.858	3256.44	TPX2
ENSG00000198056	-2.23503	5.66619e-21	2.91915e-19	104.867	477.261	111.283	479.501	66.7498	361.196	PRIM1
ENSG00000127423	-2.24773	9.97131e-12	1.97788e-10	50.336	181.445	35.574	200.146	25.8099	128.594	AUNIP
ENSG00000154027	-2.24856	0.000102084	0.000570094	155.203	932.164	217.093	1053.77	468.139	2018.73	AK5
ENSG00000146918	-2.25009	1.34033e-29	1.28868e-27	310.405	1951.18	397.699	1725.64	306.159	1161.12	NCAPG2
ENSG00000234745	-2.28328	8.70626e-48	3.0563e-45	1977.78	8062.7	1595.36	10491	2364.72	10351.8	HLA-B
ENSG00000164104	-2.28502	2.28325e-35	3.41244e-33	1336	7506.33	1487.72	7357.3	1152.55	4511.17	HMGB2
ENSG00000237870	-2.30527	1.02955e-10	1.75804e-09	27.2653	156.507	22.8038	106.792	24.0299	98.3362	AC073130.1
ENSG00000176208	-2.3062	1.77297e-19	8.10737e-18	65.0173	243.36	41.9591	243.994	41.8299	220.311	ATAD5
ENSG00000139618	-2.31018	8.59575e-18	3.3702e-16	54.5306	302.695	62.0264	256.724	40.0499	212.747	BRCA2
ENSG00000173207	-2.31026	6.31832e-30	6.23367e-28	383.812	1933.12	356.652	1751.81	253.649	1215.02	CKS1B
ENSG00000186638	-2.35517	7.44724e-13	1.73214e-11	20.9733	228.741	41.9591	223.484	49.8399	149.395	KIF24
ENSG00000137807	-2.36025	7.20043e-26	5.32796e-24	251.68	1415.44	277.295	1321.81	173.55	856.66	KIF23
ENSG00000121621	-2.36733	4.04272e-14	1.11156e-12	27.2653	246.8	51.0806	200.146	35.5999	157.905	KIF18A
ENSG00000147536	-2.37399	2.66151e-23	1.64654e-21	130.035	571.853	107.634	558.711	69.4198	426.439	GINS4
ENSG00000080986	-2.40268	1.72938e-19	7.93464e-18	100.672	793.715	163.275	632.97	89.8898	458.587	NDC80
ENSG00000122966	-2.40283	5.35104e-34	7.14813e-32	171.981	1027.62	196.113	1185.32	186.01	728.066	CIT
ENSG00000163535	-2.40346	1.03893e-25	7.50369e-24	71.3093	517.678	101.249	441.311	73.8698	360.251	SGO2
ENSG00000068489	-2.40358	1.07397e-35	1.65424e-33	488.678	2443.92	456.989	2678.98	344.429	1670.77	PRR11
ENSG00000101003	-2.4072	1.77778e-31	1.98782e-29	127.937	954.522	197.025	876.963	141.51	671.334	GINS1
ENSG00000123219	-2.42697	4.53277e-31	4.85264e-29	102.769	526.277	88.4789	503.547	77.4298	391.454	CENPK
ENSG00000111206	-2.43284	5.52397e-47	1.73717e-44	392.201	2308.91	466.11	2737.68	402.279	1775.72	FOXM1
ENSG00000112029	-2.43681	2.57599e-31	2.81772e-29	102.769	723.201	127.701	712.179	121.04	486.008	FBXO5
ENSG00000173597	-2.44026	5.25612e-07	4.94954e-06	205.539	1499.72	279.119	1323.93	142.4	579.616	SULT1B1
ENSG00000153044	-2.45341	1.17854e-24	7.73479e-23	83.8933	425.665	104.898	547.395	62.2998	399.964	CENPH
ENSG00000166803	-2.47066	3.04201e-49	1.24106e-46	375.422	2109.41	353.916	1920.83	277.679	1515.7	PCLAF
ENSG00000104738	-2.47361	1.451e-40	2.84453e-38	847.322	5107.12	846.478	5046.08	692.418	3081.52	MCM4
ENSG00000091651	-2.49354	3.96034e-35	5.86092e-33	138.424	712.882	139.559	764.514	93.4498	590.963	ORC6
ENSG00000215417	-2.49686	4.52723e-12	9.37428e-11	44.044	142.748	22.8038	147.811	16.02	144.668	MIR17HG
ENSG00000136982	-2.49966	9.95783e-13	2.26717e-11	16.7787	153.068	31.0132	142.153	21.3599	108.737	DSCC1
ENSG00000075702	-2.50399	3.75768e-15	1.14129e-13	100.672	425.665	61.1143	496.474	49.8399	243.004	WDR62
ENSG00000133119	-2.51332	4.54849e-43	1.0728e-40	136.327	1037.94	185.167	930.713	151.3	759.269	RFC3
ENSG00000268402	-2.52869	5.0243e-07	4.74308e-06	6.292	53.3157	14.5945	51.6277	8.89998	75.6432	NA
ENSG00000113368	-2.54926	5.3023e-50	2.22329e-47	450.926	3362.33	513.542	3328.22	551.799	2215.4	LMNB1
ENSG00000162039	-2.55124	0.00173121	0.00694276	12.584	37.8369	0.912153	14.8518	8.89998	70.9155	MEIOB
ENSG00000073111	-2.55235	3.28863e-47	1.05621e-44	578.864	3349.43	544.556	3611.11	457.459	2281.59	MCM2
ENSG00000156398	-2.57091	2.3505e-26	1.81024e-24	75.5039	332.793	50.1684	309.766	58.7399	426.439	SFXN2
ENSG00000101447	-2.57594	1.11149e-32	1.33158e-30	249.582	1552.17	286.416	1689.57	182.45	1031.58	FAM83D
ENSG00000085999	-2.57633	9.13887e-19	3.91907e-17	52.4333	359.451	61.1143	395.341	48.0599	209.91	RAD54L
ENSG00000134222	-2.57874	8.66637e-19	3.72703e-17	90.1853	483.281	72.0601	588.414	65.8598	271.37	PSRC1
ENSG00000267374	-2.60461	0.000119887	0.000658549	4.19466	31.8174	6.38507	28.9964	3.55999	26.4751	AC016205.1
ENSG00000265415	-2.63125	1.19381e-20	6.00683e-19	25.168	256.259	51.0806	290.671	41.8299	214.638	AC099850.3
ENSG00000161267	-2.63528	8.5576e-15	2.50343e-13	29.3626	187.465	32.8375	264.503	62.2998	342.286	BDH1
ENSG00000166508	-2.64043	2.25714e-48	8.5179e-46	1329.71	7131.4	886.613	7239.9	913.138	5055.8	MCM7
ENSG00000261604	-2.64199	5.48477e-09	7.35934e-08	10.4867	57.6153	12.7701	111.035	16.91	88.8808	AC114947.2
ENSG00000139194	-2.64305	0.000127257	0.00069524	6.292	18.9185	7.29723	49.506	3.55999	36.8761	RBP5
ENSG00000034063	-2.64429	6.53219e-33	8.01653e-31	375.422	2344.17	328.375	2258.18	249.199	1318.08	NA
ENSG00000156802	-2.64967	1.8224e-35	2.75091e-33	130.035	1215.94	204.322	1118.84	156.64	783.853	ATAD2
ENSG00000100629	-2.65292	9.69036e-10	1.44828e-08	10.4867	230.461	32.8375	195.902	35.5999	94.554	CEP128
ENSG00000123080	-2.65518	2.27926e-28	2.01201e-26	73.4066	517.678	62.0264	477.379	75.6498	328.103	CDKN2C
ENSG00000257167	-2.66541	5.58988e-10	8.63474e-09	14.6813	79.1136	10.9458	96.8903	13.35	66.1878	TMPO-AS1
ENSG00000146670	-2.66578	1.13106e-26	8.84628e-25	176.176	1185.84	197.025	1232.7	118.37	687.408	CDCA5
ENSG00000134057	-2.66597	4.54419e-35	6.65967e-33	675.341	4800.99	820.938	4899.68	491.279	2906.59	CCNB1
ENSG00000187741	-2.67494	9.10635e-34	1.19531e-31	176.176	884.008	125.877	924.348	96.1198	673.225	FANCA
ENSG00000138182	-2.68565	3.52405e-42	7.93964e-40	92.2826	770.497	125.877	630.141	90.7798	607.037	KIF20B
ENSG00000146410	-2.68947	8.14718e-21	4.15479e-19	33.5573	324.194	44.6955	269.454	41.8299	194.781	MTFR2
ENSG00000261533	-2.69133	0.000167773	0.000893311	4.19466	24.078	1.82431	36.7759	8.89998	37.8216	NA
ENSG00000181544	-2.69601	1.2366e-10	2.09031e-09	14.6813	98.032	10.9458	70.7229	14.24	86.0442	FANCB
ENSG00000144554	-2.70604	5.54409e-32	6.43754e-30	123.743	688.804	113.107	845.845	82.7698	521.938	FANCD2
ENSG00000076382	-2.71826	1.56134e-32	1.84129e-30	199.247	1255.5	174.221	1293.52	133.5	752.65	SPAG5
ENSG00000101412	-2.72004	2.03047e-37	3.40554e-35	83.8933	631.189	98.5126	687.426	86.3298	461.424	E2F1
ENSG00000167900	-2.73024	1.173e-34	1.63949e-32	333.476	2278.81	373.071	2400.33	220.719	1455.19	TK1
ENSG00000186193	-2.73224	3.74909e-44	9.59195e-42	276.848	1833.37	289.153	1967.51	202.03	1279.32	SAPCD2
ENSG00000181418	-2.73768	5.82884e-11	1.03635e-09	14.6813	85.993	21.8917	145.689	27.5899	210.856	DDN
ENSG00000117724	-2.75637	9.56141e-70	9.62197e-67	337.67	2657.18	387.665	2441.35	312.389	1920.39	CENPF
ENSG00000165388	-2.76732	0.000839826	0.0037122	2.09733	22.3582	3.64861	38.1903	4.44999	12.292	NA
ENSG00000104147	-2.84446	9.23704e-20	4.29025e-18	37.752	286.357	43.7834	287.842	24.9199	183.435	OIP5
ENSG00000093009	-2.84682	4.46573e-41	9.1095e-39	100.672	845.311	91.2153	841.602	121.93	577.725	CDC45
ENSG00000169174	-2.84906	1.00567e-09	1.50154e-08	16.7787	116.95	8.20938	95.4759	14.24	59.569	PCSK9
ENSG00000094804	-2.85502	1.89245e-37	3.20972e-35	186.663	1295.91	159.627	1217.85	117.48	797.091	CDC6
ENSG00000154920	-2.8692	6.36786e-14	1.71955e-12	18.876	164.247	23.716	183.879	17.8	95.4996	EME1
ENSG00000198826	-2.88472	2.74396e-44	7.25484e-42	186.663	1786.07	228.951	1549.54	176.22	1046.71	ARHGAP11A
ENSG00000111665	-2.89481	1.00373e-28	9.12727e-27	81.7959	684.504	83.006	654.894	66.7498	372.543	CDCA3
ENSG00000164109	-2.89543	5.37548e-44	1.35238e-41	283.14	2464.56	349.355	2272.33	214.489	1562.03	MAD2L1
ENSG00000197299	-2.90028	5.9171e-32	6.81822e-30	65.0173	504.779	65.675	495.767	49.8399	333.776	BLM
ENSG00000198901	-2.90982	9.41493e-48	3.22996e-45	492.873	4010.71	532.698	4050.3	374.689	2443.28	PRC1
ENSG00000137804	-2.91504	1.07148e-41	2.31057e-39	188.76	1943.44	271.822	1822.53	189.57	1165.85	NUSAP1
ENSG00000155792	-2.91634	0.000235912	0.00121125	2.09733	22.3582	3.64861	33.2397	3.55999	17.9653	DEPTOR
ENSG00000138160	-2.91907	4.156e-42	9.2257e-40	165.689	1752.54	232.599	1661.99	185.12	1030.64	KIF11
ENSG00000106511	-2.92818	1.54835e-57	9.34891e-55	102.769	865.949	103.985	959.002	124.6	714.829	MEOX2
ENSG00000178343	-2.92834	6.71697e-09	8.93327e-08	12.584	106.631	10.9458	65.065	7.11998	53.8958	SHISA3
ENSG00000197472	-2.93696	1.87922e-07	1.9523e-06	10.4867	54.1756	7.29723	48.7988	3.55999	48.2226	ZNF695
ENSG00000136492	-2.96534	2.95846e-21	1.55602e-19	35.6546	199.504	28.2768	200.853	16.02	193.836	BRIP1
ENSG00000123485	-2.96719	3.1724e-27	2.58851e-25	121.645	978.6	124.053	912.325	67.6398	533.285	HJURP
ENSG00000184661	-2.98215	4.44223e-30	4.47037e-28	100.672	789.416	96.6883	796.339	64.0798	453.859	CDCA2
ENSG00000111247	-2.98454	5.56395e-30	5.56211e-28	48.2386	491.88	61.1143	400.999	41.8299	308.246	RAD51AP1
ENSG00000090889	-2.99448	4.04757e-41	8.3696e-39	115.353	1185.84	134.999	1272.3	145.96	726.175	KIF4A
ENSG00000186871	-2.9965	8.72844e-16	2.85804e-14	29.3626	282.917	43.7834	288.549	17.8	155.069	ERCC6L
ENSG00000256663	-3.01805	3.44937e-18	1.39968e-16	29.3626	269.158	27.3646	241.872	24.0299	135.212	AC112777.1
ENSG00000137310	-3.03508	2.86283e-38	5.14458e-36	132.132	1106.73	131.35	1193.09	100.57	663.769	TCF19
ENSG00000072571	-3.06176	3.57244e-26	2.73736e-24	69.2119	862.51	138.647	773.001	56.0699	595.69	HMMR
ENSG00000171241	-3.06477	2.27174e-31	2.50305e-29	125.84	1126.51	152.33	1198.05	80.9898	669.443	SHCBP1
ENSG00000100526	-3.08363	4.07241e-30	4.12571e-28	62.92	714.602	90.3032	641.456	53.3999	406.582	CDKN3
ENSG00000118193	-3.09777	2.50765e-34	3.44118e-32	48.2386	534.016	71.148	456.87	40.0499	386.726	KIF14
ENSG00000075218	-3.10102	6.387e-40	1.2204e-37	140.521	1222.82	130.438	1219.26	99.6798	706.319	GTSE1
ENSG00000085840	-3.11576	7.83371e-29	7.16665e-27	44.044	380.089	51.9927	463.235	33.8199	277.989	ORC1
ENSG00000134690	-3.12959	1.12675e-44	3.0372e-42	127.937	1298.49	155.978	1322.52	107.69	808.437	CDCA8
ENSG00000179750	-3.13354	2.17556e-21	1.15229e-19	33.5573	376.649	56.5535	383.318	23.1399	243.004	APOBEC3B
ENSG00000100162	-3.14075	6.78518e-31	7.1624e-29	77.6013	607.97	72.9723	674.696	43.6099	397.127	CENPM
ENSG00000138180	-3.16425	7.97268e-35	1.14617e-32	218.123	2269.36	256.315	2008.53	136.17	1179.09	CEP55
ENSG00000165244	-3.17065	1.09788e-44	3.01318e-42	54.5306	463.502	41.0469	403.828	45.3899	372.543	ZNF367
ENSG00000131153	-3.17836	7.34293e-34	9.72295e-32	81.7959	745.559	90.3032	729.86	47.1699	486.953	GINS2
ENSG00000109805	-3.19045	3.98524e-48	1.46725e-45	119.548	1529.82	177.87	1432.85	126.38	943.649	NCAPG
ENSG00000174371	-3.19882	1.08425e-28	9.80048e-27	31.46	391.268	48.3441	398.877	32.0399	254.35	EXO1
ENSG00000196584	-3.20415	1.91648e-27	1.5983e-25	18.876	344.832	40.1348	301.279	32.0399	233.548	XRCC2
ENSG00000214357	-3.22867	0.000198548	0.00103741	2.09733	33.5373	1.82431	14.1446	3.55999	24.5841	NEURL1B
ENSG00000245248	-3.25149	1.10131e-07	1.20291e-06	10.4867	53.3157	2.73646	43.8482	4.44999	50.1136	USP2-AS1
ENSG00000253304	-3.25153	0.000237694	0.00121999	2.09733	16.3387	1.82431	23.3385	2.66999	23.6385	TMEM200B
ENSG00000157456	-3.25346	2.45805e-47	8.06614e-45	155.203	1566.79	190.64	1816.16	120.15	1058.06	CCNB2
ENSG00000051341	-3.28618	1.84779e-27	1.54958e-25	39.8493	417.926	43.7834	365.637	24.0299	251.514	POLQ
ENSG00000142731	-3.28889	9.93155e-38	1.72318e-35	67.1146	712.882	72.9723	632.97	44.4999	439.676	PLK4
ENSG00000145244	-3.3059	5.51809e-05	0.000327806	46.1413	516.818	37.3983	449.09	22.2499	72.8066	CORIN
ENSG00000151725	-3.30629	1.69006e-48	6.54139e-46	67.1146	904.646	82.0938	770.172	73.8698	553.141	CENPU
ENSG00000178999	-3.31077	6.00924e-13	1.42178e-11	153.105	1283.02	138.647	1366.37	58.7399	804.655	AURKB
ENSG00000158402	-3.31438	5.50193e-22	3.12621e-20	35.6546	313.014	37.3983	333.105	15.13	208.019	CDC25C
ENSG00000089685	-3.34832	9.88006e-41	1.98853e-38	291.529	2577.21	247.194	2567.95	133.5	1624.44	BIRC5
ENSG00000166851	-3.34918	1.03119e-18	4.39711e-17	310.405	2997.72	315.605	3339.53	173.55	1790.85	PLK1
ENSG00000142945	-3.35637	8.16239e-37	1.33925e-34	159.397	1523.8	143.208	1483.06	80.0998	857.605	KIF2C
ENSG00000169679	-3.35967	1.21515e-52	6.32505e-50	136.327	1682.02	171.485	1656.33	116.59	1025.91	BUB1
ENSG00000137812	-3.3954	3.57495e-43	8.5657e-41	44.044	860.79	90.3032	736.225	64.9698	568.27	KNL1
ENSG00000011426	-3.39596	7.9875e-51	3.65368e-48	251.68	3373.51	358.476	3190.31	202.92	2014	ANLN
ENSG00000213088	-3.39846	1.99632e-06	1.65939e-05	6.292	72.2341	5.47292	110.328	7.11998	16.0742	ACKR1
ENSG00000135451	-3.40913	1.04664e-27	8.82628e-26	65.0173	628.609	70.2358	630.141	25.8099	419.82	TROAP
ENSG00000108691	-3.41162	7.30932e-25	4.90374e-23	33.5573	448.883	41.0469	646.407	50.7299	260.969	CCL2
ENSG00000183856	-3.41642	1.36513e-57	8.5861e-55	117.451	1131.67	103.073	1322.52	88.9998	806.546	IQGAP3
ENSG00000145386	-3.42082	1.07494e-51	5.23427e-49	278.945	3319.33	314.693	3131.61	188.68	1902.43	CCNA2
ENSG00000231007	-3.42594	5.11838e-06	3.88056e-05	4.19466	33.5373	5.47292	47.3843	0.889998	28.3662	CDC20P1
ENSG00000024526	-3.44812	2.31701e-42	5.29929e-40	98.5746	985.48	99.4247	901.009	46.2799	729.957	DEPDC1
ENSG00000112984	-3.44996	2.25761e-63	1.89326e-60	216.025	2625.37	267.261	2941.36	185.12	1745.47	KIF20A
ENSG00000171320	-3.45654	1.78693e-34	2.47465e-32	39.8493	537.456	41.0469	441.311	35.5999	295.009	ESCO2
ENSG00000170312	-3.48236	1.00733e-51	5.06854e-49	130.035	1682.02	180.606	1676.13	93.4498	1164.91	CDK1
ENSG00000171848	-3.51714	1.80166e-50	7.77029e-48	367.033	3921.28	370.334	4306.31	203.81	2490.55	RRM2
ENSG00000156970	-3.52331	1.06156e-40	2.10845e-38	125.84	1716.42	164.188	1650.67	84.5498	935.14	BUB1B
ENSG00000117399	-3.55261	8.24685e-15	2.41721e-13	371.228	3720.06	324.727	3868.54	145.07	2249.44	CDC20
ENSG00000237649	-3.55448	2.41786e-67	2.2811e-64	104.867	1489.4	122.229	1532.56	110.36	964.451	KIFC1
ENSG00000163808	-3.58891	1.32251e-28	1.1883e-26	44.044	546.056	54.7292	514.155	19.58	345.122	KIF15
ENSG00000121211	-3.61425	8.0901e-14	2.17295e-12	8.38933	123.83	10.9458	104.67	5.33999	71.8611	MND1
ENSG00000131747	-3.63824	1.28712e-21	6.9889e-20	346.06	5024.57	488.914	4779.45	210.929	3218.62	TOP2A
ENSG00000117650	-3.64378	5.04464e-34	6.79901e-32	50.336	574.433	48.3441	611.753	26.6999	344.177	NEK2
ENSG00000168078	-3.64404	1.25463e-11	2.46597e-10	115.353	1427.48	129.526	1279.38	39.1599	828.293	PBK
ENSG00000143228	-3.68238	4.01037e-41	8.3696e-39	46.1413	604.531	38.3104	502.132	32.0399	351.741	NUF2
ENSG00000154839	-3.69995	4.27758e-26	3.24473e-24	18.876	408.467	44.6955	425.752	17.8	257.187	SKA1
ENSG00000175063	-3.70375	1.17596e-50	5.22091e-48	113.256	1362.99	103.985	1404.56	64.0798	835.858	UBE2C
ENSG00000127564	-3.70638	7.4246e-35	1.07764e-32	56.628	683.644	53.8171	797.754	34.7099	380.107	PKMYT1
ENSG00000092853	-3.75029	1.72642e-35	2.63236e-33	52.4333	785.116	53.8171	631.555	30.2599	390.508	CLSPN
ENSG00000126787	-3.75086	7.51861e-48	2.70222e-45	121.645	1824.77	138.647	1573.58	70.3098	1020.24	DLGAP5
ENSG00000035499	-3.76429	5.68684e-33	7.0363e-31	23.0706	517.678	49.2563	510.619	24.0299	321.484	DEPDC1B
ENSG00000112742	-3.8142	1.32932e-45	3.85886e-43	44.044	732.66	58.3778	641.456	29.3699	476.552	TTK
ENSG00000121152	-3.82996	1.72075e-45	4.90088e-43	60.8226	907.226	66.5872	924.348	40.0499	525.72	NCAPH
ENSG00000066279	-3.83088	2.8623e-18	1.16774e-16	65.0173	1884.11	168.748	1515.59	85.4398	1185.71	ASPM
ENSG00000115163	-3.85308	1.93691e-33	2.45694e-31	20.9733	580.453	49.2563	545.273	26.6999	328.103	CENPA
ENSG00000152253	-3.87819	3.21834e-29	3.0363e-27	35.6546	387.828	20.0674	319.667	13.35	230.712	SPC25
ENSG00000169607	-3.91973	7.16452e-33	8.72165e-31	31.46	534.016	40.1348	443.432	15.13	318.647	CKAP2L
ENSG00000165480	-3.93703	9.5455e-49	3.79183e-46	58.7253	902.067	50.1684	770.172	36.4899	499.245	SKA3
ENSG00000129195	-3.96027	1.37914e-36	2.21469e-34	46.1413	725.781	54.7292	758.149	23.1399	420.766	PIMREG
ENSG00000101057	-3.98395	6.46106e-21	3.31734e-19	211.831	2986.54	204.322	3307	97.8998	1805.98	MYBL2
ENSG00000099958	-3.9875	5.72596e-10	8.81974e-09	6.292	51.5958	2.73646	55.8711	2.66999	56.7324	DERL3
ENSG00000007968	-4.00202	1.15356e-18	4.8776e-17	16.7787	177.146	7.29723	190.952	8.00998	99.2817	E2F2
ENSG00000109674	-4.02591	4.75727e-22	2.72368e-20	4.19466	208.103	14.5945	190.244	10.68	125.757	NEIL3
ENSG00000105011	-4.06655	2.05748e-62	1.63461e-59	54.5306	1024.18	62.9386	989.413	41.8299	643.913	ASF1B
ENSG00000065328	-4.07939	1.06246e-34	1.49886e-32	48.2386	614.85	36.4861	635.798	16.02	367.815	MCM10
ENSG00000148773	-4.1005	9.02005e-22	5.00579e-20	289.432	5313.51	332.936	5277.34	158.42	2784.62	MKI67
ENSG00000129810	-4.11387	1.77777e-19	8.10737e-18	4.19466	164.247	9.12153	150.64	8.89998	98.3362	SGO1
ENSG00000186185	-4.31413	2.37399e-47	7.9634e-45	29.3626	686.224	45.6077	809.069	22.2499	457.642	KIF18B
ENSG00000143476	-4.45753	1.09196e-55	6.10484e-53	29.3626	812.634	47.432	822.507	21.3599	546.522	DTL
ENSG00000128408	-4.47168	1.70791e-08	2.14483e-07	0	49.016	1.82431	59.4072	3.55999	34.0395	RIBC2
ENSG00000162692	-5.30062	0.000889505	0.00389755	6.292	63.6348	0	103.963	0	33.0939	VCAM1
ENSG00000189057	-5.33515	9.67771e-32	1.1067e-29	4.19466	429.105	15.5066	294.914	2.66999	243.004	FAM111B
ENSG00000134817	-5.71879	6.90974e-17	2.51938e-15	4.19466	173.706	1.82431	65.065	4.44999	295.009	APLNR

## Sheet: CCM3neg. vs. CCM3pos. mono-cult
Significantly deregulated genes_CCM3_negative vs. CCM3_positive in mono-culture
ID	log2FoldChange	pvalue	padj	K113-DMSO	K116-DMSO	K128-DMSO	WT1-DMSO	WT2-DMSO	WT3-DMSO	Gene.name
ENSG00000111913	11.8198	3.96552e-23	9.40447e-22	1804.45	2033.2	884.595	1.39254	0	0	RIPOR2
ENSG00000155962	11.5098	1.55766e-22	3.52e-21	1516.47	1238.2	1053.31	0	0	0.828804	CLIC2
ENSG00000143119	10.1362	1.41848e-16	2.10291e-15	397.433	153.044	205.069	0	0	0	CD53
ENSG00000081277	9.6306	5.68938e-12	5.49388e-11	74.0976	247.917	209.73	0	0	0	PKP1
ENSG00000206432	9.33834	8.87079e-11	7.60835e-10	132.197	240.3	61.5208	0	0	0	TMEM200C
ENSG00000174600	9.19633	2.69792e-14	3.27506e-13	144.827	132.961	115.585	0	0	0	CMKLR1
ENSG00000074211	9.13528	8.59581e-23	1.97742e-21	5170.83	5127.32	780.196	4.17761	10.9017	4.97283	PPP2R2C
ENSG00000185760	8.94151	0.000204694	0.000705327	172.614	154.429	2.7964	0	0	0	KCNQ5
ENSG00000159871	8.89462	1.03158e-13	1.1937e-12	266.078	180.744	175.241	1.39254	0	0	LYPD5
ENSG00000143536	8.86963	8.08556e-09	5.46301e-08	106.936	173.127	33.5568	0	0	0	CRNN
ENSG00000232855	8.73561	9.4085e-93	2.00506e-90	2076.42	1944.56	1978.92	6.96268	6.22957	2.48641	AF165147.1
ENSG00000134817	8.64833	5.11581e-12	4.98078e-11	170.088	63.7106	290.826	0	0	0.828804	APLNR
ENSG00000104783	8.50639	3.91009e-112	1.24992e-109	2543.74	3143.98	1964.94	9.74776	4.67218	6.63044	KCNN4
ENSG00000109472	8.46078	4.44063e-60	4.1547e-58	3489.32	2844.82	1642.42	5.57015	6.22957	9.94565	CPE
ENSG00000267206	8.21547	9.21989e-11	7.89013e-10	101.042	60.9405	37.2854	0	0	0	LCN6
ENSG00000155324	7.69701	5.19822e-36	2.24049e-34	428.587	576.858	459.542	4.17761	3.11478	0.828804	GRAMD2B
ENSG00000241644	7.4208	5.6263e-09	3.88699e-08	30.3127	40.8579	43.8103	0	0	0	INMT
ENSG00000198574	7.38973	1.01794e-43	5.63873e-42	507.737	572.01	494.031	8.35522	0	1.65761	SH2D1B
ENSG00000159307	7.36522	1.56399e-38	7.36132e-37	696.349	361.488	471.66	1.39254	3.11478	4.14402	SCUBE1
ENSG00000164530	7.25235	1.37423e-100	3.51436e-98	4770.88	5355.15	3264.33	30.6358	18.6887	36.4674	PI16
ENSG00000154764	7.20812	1.21825e-07	7.09133e-07	26.1026	59.5555	13.0499	0	0	0	WNT7A
ENSG00000161640	7.19757	1.43999e-07	8.30551e-07	58.0993	29.0853	11.1856	0	0	0	SIGLEC11
ENSG00000175899	7.12944	4.08441e-10	3.25903e-09	246.711	60.248	202.273	0	3.11478	0.828804	A2M
ENSG00000263391	7.09764	1.37896e-07	7.98143e-07	37.8908	41.5504	12.1177	0	0	0	NA
ENSG00000156298	7.03194	2.87615e-09	2.06512e-08	332.597	96.2584	223.712	0	0	4.14402	TSPAN7
ENSG00000141469	6.89294	2.98944e-08	1.883e-07	63.1514	52.6305	39.1496	0	0	0.828804	SLC14A1
ENSG00000165449	6.88114	1.05132e-19	1.97448e-18	171.772	175.204	204.137	1.39254	1.55739	1.65761	SLC16A9
ENSG00000116701	6.80155	3.01582e-13	3.32195e-12	207.137	108.031	71.7743	0	1.55739	1.65761	NCF2
ENSG00000115648	6.69807	7.59688e-34	3.01986e-32	223.135	461.902	408.275	4.17761	3.11478	3.31522	MLPH
ENSG00000168477	6.68057	3.90875e-25	1.03585e-23	349.438	347.638	134.227	1.39254	3.11478	3.31522	TNXB
ENSG00000243836	6.63596	8.46985e-06	3.74637e-05	26.9446	36.7028	2.7964	0	0	0	WDR86-AS1
ENSG00000231412	6.55371	1.91676e-05	7.97471e-05	13.4723	46.3979	2.7964	0	0	0	AC005392.2
ENSG00000088053	6.51979	5.6542e-12	5.46336e-11	165.036	114.956	44.7424	1.39254	1.55739	0.828804	GP6
ENSG00000090382	6.42404	3.17348e-06	1.4992e-05	28.6286	15.9276	13.0499	0	0	0	LYZ
ENSG00000255650	6.4006	2.36328e-06	1.13284e-05	21.8925	18.0052	16.7784	0	0	0	FAM222A-AS1
ENSG00000101276	6.35387	1.05792e-05	4.6129e-05	26.9446	22.1602	5.5928	0	0	0	SLC52A3
ENSG00000154330	6.32462	1.76652e-06	8.63781e-06	54.7312	36.0103	13.982	1.39254	0	0	PGM5
ENSG00000272053	6.26766	7.23334e-06	3.23959e-05	17.6824	23.5452	10.2535	0	0	0	NA
ENSG00000155093	6.2579	6.59483e-06	2.97358e-05	18.5244	21.4677	11.1856	0	0	0	PTPRN2
ENSG00000163687	5.94777	3.36737e-27	9.7122e-26	142.301	255.535	399.885	2.78507	6.22957	4.14402	DNASE1L3
ENSG00000211802	5.80633	1.36866e-05	5.83677e-05	37.0488	22.1602	13.982	1.39254	0	0	TRAV22
ENSG00000163995	5.71557	2.01719e-08	1.29506e-07	471.53	380.186	59.6566	11.1403	3.11478	3.31522	ABLIM2
ENSG00000070526	5.58597	6.36873e-07	3.34549e-06	40.4169	37.3953	34.489	0	1.55739	0.828804	ST6GALNAC1
ENSG00000102349	5.58546	9.26548e-08	5.49553e-07	69.0455	80.3307	13.982	1.39254	0	1.65761	KLF8
ENSG00000167641	5.55549	7.08155e-11	6.13202e-10	636.566	873.25	162.191	20.888	9.34435	5.80163	PPP1R14A
ENSG00000183671	5.54776	1.65103e-30	5.65479e-29	195.348	198.057	208.798	4.17761	4.67218	4.14402	GPR1
ENSG00000272789	5.52752	8.99014e-07	4.60584e-06	34.5228	38.7803	34.489	0	1.55739	0.828804	AC010976.2
ENSG00000102575	5.47788	6.39869e-21	1.32499e-19	154.931	99.7209	215.323	5.57015	1.55739	3.31522	ACP5
ENSG00000101695	5.4276	1.16779e-21	2.52729e-20	983.477	737.519	757.825	22.2806	4.67218	29.0082	RNF125
ENSG00000168405	5.37323	2.10176e-27	6.11943e-26	850.438	793.612	541.57	20.888	26.4757	7.45924	CMAHP
ENSG00000100336	5.34632	8.85721e-11	7.60095e-10	72.4136	45.7054	72.7064	0	3.11478	1.65761	APOL4
ENSG00000133985	5.3117	3.96327e-31	1.4077e-29	176.824	204.982	258.201	4.17761	3.11478	7.45924	TTC9
ENSG00000132470	5.27546	2.33129e-67	2.75164e-65	30654.5	38157.1	22894.1	612.716	730.417	1021.92	ITGB4
ENSG00000171840	5.26563	0.000308781	0.00102001	21.8925	24.2377	3.72854	0	0	0.828804	NINJ2
ENSG00000084674	5.21332	0.00030165	0.000999464	24.4185	19.3902	4.66067	0	1.55739	0	APOB
ENSG00000240583	5.17494	8.09171e-13	8.58046e-12	388.17	398.884	170.58	9.74776	1.55739	14.0897	AQP1
ENSG00000184574	5.16858	1.19315e-12	1.24711e-11	75.7816	74.0982	68.0458	2.78507	4.67218	0	LPAR5
ENSG00000105383	5.0296	3.29024e-08	2.06063e-07	47.153	23.5452	92.2812	4.17761	1.55739	0	CD33
ENSG00000197142	4.93624	3.22668e-113	1.05341e-110	1924.01	1821.98	1142.8	48.7388	56.0661	54.7011	ACSL5
ENSG00000245954	4.91011	2.46696e-05	0.000100619	24.4185	29.7778	18.6427	1.39254	1.55739	0	LINC02273
ENSG00000174059	4.90416	9.16493e-47	5.51477e-45	3011.06	5240.89	5614.24	167.104	113.69	180.679	CD34
ENSG00000178175	4.8823	3.42305e-51	2.39832e-49	360.384	293.623	343.957	13.9254	7.78696	11.6033	ZNF366
ENSG00000103196	4.78509	5.81971e-07	3.07181e-06	434.481	524.227	61.5208	20.888	6.22957	9.94565	CRISPLD2
ENSG00000163554	4.78428	1.05063e-07	6.17183e-07	44.627	22.1602	61.5208	2.78507	0	1.65761	SPTA1
ENSG00000142765	4.77428	2.1906e-16	3.18905e-15	183.56	119.804	66.1815	4.17761	1.55739	6.63044	SYTL1
ENSG00000251141	4.74542	1.19099e-11	1.11702e-10	59.7833	55.4005	69.91	1.39254	1.55739	3.31522	MRPS30-DT
ENSG00000188015	4.68482	2.20144e-49	1.48153e-47	403.327	531.845	318.79	12.5328	24.9183	13.2609	S100A3
ENSG00000145244	4.6498	1.30846e-08	8.60934e-08	506.053	439.741	71.7743	13.9254	12.4591	14.0897	CORIN
ENSG00000092929	4.59145	5.25545e-05	0.000202071	1910.54	2305.35	73.6386	66.8418	51.394	59.6739	UNC13D
ENSG00000092051	4.53512	1.60191e-07	9.17497e-07	48.8371	32.5478	29.8283	1.39254	3.11478	0.828804	JPH4
ENSG00000110042	4.50458	5.60949e-33	2.15719e-31	174.298	202.212	210.662	11.1403	7.78696	7.45924	DTX4
ENSG00000130707	4.45727	2.73585e-282	8.39578e-279	2949.59	2701.47	2603.45	132.291	121.477	122.663	ASS1
ENSG00000125910	4.43514	9.92951e-42	5.07861e-40	317.441	278.387	228.373	12.5328	9.34435	14.9185	S1PR4
ENSG00000167779	4.434	6.74745e-156	5.17664e-153	8425.24	9331.52	5664.58	403.836	313.036	365.503	IGFBP6
ENSG00000269954	4.41613	8.82764e-12	8.36636e-11	45.469	72.7131	77.3671	2.78507	1.55739	4.14402	AC022239.1
ENSG00000160180	4.40164	5.56329e-32	2.052e-30	2415.75	2123.22	1061.7	91.9074	82.5418	90.3397	TFF3
ENSG00000250337	4.39564	2.17001e-13	2.43041e-12	82.5178	60.248	194.816	8.35522	6.22957	2.48641	PURPL
ENSG00000147697	4.39032	3.46021e-20	6.7549e-19	382.276	286.698	91.3491	11.1403	9.34435	14.9185	GSDMC
ENSG00000144837	4.36124	1.67999e-39	8.10621e-38	267.762	313.013	213.459	11.1403	15.5739	12.4321	PLA1A
ENSG00000151572	4.34886	8.48862e-75	1.1326e-72	522.051	513.147	506.149	36.206	12.4591	25.6929	ANO4
ENSG00000012223	4.31848	4.12963e-70	4.95039e-68	820.126	680.734	504.284	36.206	31.1478	33.1522	LTF
ENSG00000196329	4.30811	5.64078e-75	7.59229e-73	888.329	927.266	1531.5	62.6641	45.1644	59.6739	GIMAP5
ENSG00000101331	4.24668	1.64519e-126	6.47278e-124	1525.74	1614.23	1547.34	77.982	51.394	108.573	CCM2L
ENSG00000114378	4.15693	1.62086e-100	4.07714e-98	2894.86	3114.89	1767.33	164.319	133.936	138.41	HYAL1
ENSG00000126759	4.14929	1.05356e-88	1.99578e-86	774.657	963.969	746.639	34.8134	42.0496	58.8451	CFP
ENSG00000255518	4.12683	6.36961e-16	8.89311e-15	78.3077	80.3307	109.992	6.96268	4.67218	4.14402	NA
ENSG00000156206	4.12593	2.16786e-08	1.38425e-07	46.311	45.0129	32.6247	4.17761	1.55739	1.65761	CFAP161
ENSG00000103811	4.12423	2.3507e-97	5.54909e-95	736.766	796.382	667.408	52.9164	38.9348	36.4674	CTSH
ENSG00000108679	4.10736	1.63047e-28	4.98366e-27	180.192	269.385	166.852	11.1403	17.1313	9.11685	LGALS3BP
ENSG00000122176	4.1025	6.241e-09	4.27891e-08	136.407	119.804	16.7784	6.96268	6.22957	3.31522	FMOD
ENSG00000138678	4.10136	6.44055e-23	1.49506e-21	346.912	164.816	180.834	23.6731	6.22957	10.7745	GPAT3
ENSG00000254774	4.07776	7.91326e-15	1.01353e-13	75.7816	73.4057	86.6884	5.57015	3.11478	4.97283	NA
ENSG00000132622	4.05628	0	0	9558.59	9288.59	8430.22	531.949	510.825	589.28	HSPA12B
ENSG00000208005	4.04897	8.34983e-06	3.69541e-05	32.8387	22.8527	21.4391	1.39254	1.55739	1.65761	MIR503
ENSG00000164342	4.03513	3.18608e-39	1.52773e-37	229.029	225.065	262.862	13.9254	18.6887	12.4321	TLR3
ENSG00000162654	4.03271	8.57009e-11	7.36279e-10	59.7833	45.0129	74.5707	4.17761	6.22957	1.65761	GBP4
ENSG00000269113	4.03244	0.00189004	0.00526043	9.2622	4.84754	37.2854	0	0	2.48641	TRABD2B
ENSG00000145491	4.01887	1.929e-26	5.38155e-25	143.985	160.661	147.277	11.1403	6.22957	9.94565	ROPN1L
ENSG00000167644	4.01451	9.99888e-109	2.78951e-106	1254.61	1218.81	922.812	77.982	62.2957	69.6196	C19orf33
ENSG00000157064	4.00437	7.45648e-47	4.54017e-45	299.759	355.256	278.708	13.9254	23.3609	20.7201	NMNAT2
ENSG00000168309	4.00269	6.77444e-169	7.99592e-166	4486.27	4053.24	3484.32	267.367	191.559	284.28	FAM107A
ENSG00000235888	3.9847	6.62178e-08	4.00649e-07	35.3648	42.9354	34.489	2.78507	3.11478	1.65761	AF064858.1
ENSG00000100342	3.95156	1.562e-12	1.61832e-11	1232.71	540.155	2119.67	82.1597	93.4435	76.25	APOL1
ENSG00000079385	3.95131	5.88261e-63	5.8234e-61	628.146	658.573	770.875	32.0283	29.5905	64.6467	CEACAM1
ENSG00000261269	3.93179	4.1725e-37	1.86113e-35	223.135	216.754	247.948	20.888	14.0165	11.6033	AC093278.2
ENSG00000079691	3.89683	1.98973e-30	6.75452e-29	364.594	343.483	181.766	13.9254	21.8035	23.2065	CARMIL1
ENSG00000154319	3.87409	2.7779e-211	4.73601e-208	2537.84	2875.29	2848.6	213.058	154.182	193.111	FAM167A
ENSG00000198835	3.86638	1.4831e-47	9.36492e-46	634.882	766.604	386.836	40.3836	45.1644	38.125	GJC2
ENSG00000183615	3.86157	4.55145e-98	1.09121e-95	647.512	707.741	659.019	48.7388	48.2792	43.0978	FAM167B
ENSG00000196169	3.84156	8.61204e-07	4.42859e-06	47.995	17.3127	67.1136	5.57015	0	3.31522	KIF19
ENSG00000128284	3.80816	0	0	5884.87	5959.71	5598.4	410.798	417.381	416.889	APOL3
ENSG00000136826	3.78739	3.25181e-151	1.99583e-148	2664.99	2933.46	2119.67	189.385	172.871	194.769	KLF4
ENSG00000271856	3.7641	0.000444664	0.00142679	15.1563	15.2351	18.6427	0	3.11478	0.828804	LINC01215
ENSG00000133169	3.752	2.01388e-10	1.66402e-09	95.9901	38.0878	219.051	11.1403	7.78696	7.45924	BEX1
ENSG00000120278	3.74137	1.13649e-139	5.62527e-137	1914.75	1486.12	1612.59	133.684	130.821	113.546	PLEKHG1
ENSG00000245648	3.73718	4.91188e-05	0.000190227	21.8925	20.7752	21.4391	2.78507	1.55739	0.828804	AC022075.1
ENSG00000198133	3.71236	2.04096e-05	8.44108e-05	19.3664	22.8527	32.6247	2.78507	0	2.48641	TMEM229B
ENSG00000133800	3.70662	2.1927e-25	5.85127e-24	3838.76	2225.02	4972.93	253.442	261.642	329.035	LYVE1
ENSG00000129270	3.7039	1.69852e-16	2.4916e-15	203.768	79.6382	159.395	6.96268	10.9017	14.9185	NA
ENSG00000183484	3.68636	1.56594e-28	4.80557e-27	356.174	336.558	172.445	19.4955	23.3609	24.0353	GPR132
ENSG00000222954	3.66744	9.21379e-06	4.04858e-05	26.1026	23.5452	34.489	0	1.55739	4.14402	NA
ENSG00000184500	3.66593	1.20838e-103	3.25288e-101	1575.42	1485.43	2173.74	129.506	152.624	131.78	PROS1
ENSG00000240065	3.64384	2.74902e-24	6.93767e-23	586.887	439.741	188.291	37.5985	34.2626	26.5217	PSMB9
ENSG00000111907	3.63582	0.000600705	0.00187342	36.2068	11.7726	9.32134	2.78507	0	1.65761	TPD52L1
ENSG00000258791	3.59681	1.5393e-55	1.2366e-53	786.445	653.726	485.642	59.8791	59.1809	43.0978	LINC00520
ENSG00000174640	3.59342	8.02599e-159	7.24416e-156	10581.6	14020.5	12544.7	891.223	960.911	1216.68	SLCO2A1
ENSG00000169413	3.5843	4.57491e-06	2.10993e-05	35.3648	39.4729	18.6427	1.39254	1.55739	4.14402	RNASE6
ENSG00000160801	3.57888	5.10895e-07	2.72099e-06	36.2068	49.8604	24.2355	4.17761	1.55739	3.31522	PTH1R
ENSG00000156113	3.5742	4.2098e-94	9.36161e-92	701.401	851.09	782.992	57.094	66.9679	70.4484	KCNMA1
ENSG00000136449	3.55244	3.9621e-18	6.6297e-17	144.827	139.194	196.68	26.4582	10.9017	5.80163	MYCBPAP
ENSG00000256633	3.54646	0.000243566	0.000825552	18.5244	18.6977	16.7784	2.78507	0	1.65761	AP005019.1
ENSG00000263586	3.53896	2.01176e-09	1.47696e-08	42.1009	47.7829	57.7923	4.17761	3.11478	4.97283	HID1-AS1
ENSG00000120899	3.53025	1.84318e-66	2.11057e-64	561.626	544.31	442.764	44.5612	43.607	45.5842	PTK2B
ENSG00000121858	3.51592	1.27285e-32	4.8105e-31	215.557	234.76	331.84	27.8507	20.2461	20.7201	TNFSF10
ENSG00000158859	3.5059	3.71965e-116	1.29714e-113	4701.83	4722.2	3996.99	353.704	313.036	503.913	ADAMTS4
ENSG00000134198	3.49363	2.16922e-09	1.58876e-08	47.153	72.0206	41.946	6.96268	4.67218	3.31522	TSPAN2
ENSG00000168961	3.48915	7.89565e-58	6.9627e-56	1812.87	1182.11	975.012	100.263	116.804	134.266	LGALS9
ENSG00000165272	3.48721	4.75898e-19	8.5107e-18	238.291	252.765	101.603	19.4955	17.1313	16.5761	AQP3
ENSG00000132693	3.4839	2.61989e-05	0.000106405	34.5228	24.2377	18.6427	4.17761	0	2.48641	CRP
ENSG00000004799	3.47335	2.12206e-35	8.92081e-34	237.449	209.829	275.912	22.2806	18.6887	23.2065	PDK4
ENSG00000213089	3.4698	1.82281e-05	7.60653e-05	25.2605	25.6227	27.964	5.57015	0	1.65761	PDCL3P5
ENSG00000142748	3.43786	8.74608e-06	3.85742e-05	37.8908	22.8527	27.0319	0	4.67218	3.31522	FCN3
ENSG00000256604	3.43388	0.000469959	0.00150074	24.4185	16.6201	11.1856	2.78507	1.55739	0.828804	NA
ENSG00000126895	3.42461	0.000727553	0.00223048	20.2084	13.8501	13.982	0	1.55739	2.48641	AVPR2
ENSG00000196154	3.41521	5.02197e-16	7.08246e-15	127.987	242.377	102.535	20.888	9.34435	14.0897	S100A4
ENSG00000021826	3.40807	5.38512e-09	3.73381e-08	46.311	81.0232	231.169	11.1403	4.67218	16.5761	CPS1
ENSG00000272636	3.39698	1.82937e-06	8.92807e-06	37.8908	26.3152	31.6925	2.78507	1.55739	4.14402	DOC2B
ENSG00000117472	3.38753	6.4037e-13	6.87122e-12	90.096	85.1783	60.5887	11.1403	6.22957	5.80163	TSPAN1
ENSG00000091428	3.36849	9.6438e-112	2.95949e-109	1043.26	968.816	1178.22	101.655	109.017	99.4565	RAPGEF4
ENSG00000120162	3.36581	0.00203476	0.00561839	30.3127	13.8501	8.3892	0	0	4.14402	MOB3B
ENSG00000130600	3.36531	1.40059e-09	1.05295e-08	104.41	83.1007	34.489	5.57015	6.22957	9.11685	H19
ENSG00000141449	3.35024	7.90328e-52	5.64037e-50	666.878	915.493	554.62	72.4119	56.0661	78.7364	GREB1L
ENSG00000173918	3.31852	6.49951e-23	1.50647e-21	258.5	346.946	573.262	20.888	38.9348	55.5299	C1QTNF1
ENSG00000261713	3.31542	0.000154923	0.00054534	21.8925	20.7752	18.6427	1.39254	4.67218	0.828804	SSTR5-AS1
ENSG00000225889	3.30421	1.31241e-06	6.53818e-06	26.9446	29.7778	50.3352	4.17761	4.67218	2.48641	AC012368.1
ENSG00000161643	3.29844	4.09252e-06	1.89887e-05	110.304	41.5504	25.1676	0	9.34435	8.28804	SIGLEC16
ENSG00000164520	3.28734	4.22141e-20	8.16813e-19	140.617	112.879	123.042	9.74776	15.5739	13.2609	RAET1E
ENSG00000102032	3.28589	6.59309e-18	1.08082e-16	227.345	171.742	140.752	33.4209	14.0165	9.94565	RENBP
ENSG00000196502	3.28182	9.32041e-40	4.52571e-38	429.429	417.581	278.708	38.991	38.9348	38.125	SULT1A1
ENSG00000111335	3.25689	3.40273e-14	4.09823e-13	85.8859	72.0206	109.06	9.74776	7.78696	9.94565	OAS2
ENSG00000230633	3.2506	6.32245e-05	0.00023924	21.0505	24.9302	20.5069	1.39254	3.11478	2.48641	NA
ENSG00000261604	3.24997	2.60036e-10	2.12121e-09	56.4152	108.723	87.6206	8.35522	17.1313	3.31522	AC114947.2
ENSG00000226239	3.23532	5.2723e-07	2.80021e-06	43.785	31.8553	42.8782	6.96268	0	4.97283	AL031658.1
ENSG00000260645	3.22408	0.000290256	0.000965676	17.6824	15.2351	22.3712	2.78507	1.55739	1.65761	AL359715.2
ENSG00000145287	3.19971	4.25187e-293	1.63102e-289	12932.6	12772.6	11674	1403.68	1238.13	1419.74	PLAC8
ENSG00000157570	3.189	1.76315e-77	2.50498e-75	3112.1	4159.88	5315.96	426.116	425.168	524.633	TSPAN18
ENSG00000137474	3.1681	1.68681e-09	1.25217e-08	111.146	50.553	61.5208	9.74776	12.4591	4.14402	MYO7A
ENSG00000186517	3.15692	1.10658e-05	4.79779e-05	14.3143	42.2429	69.91	6.96268	3.11478	4.14402	ARHGAP30
ENSG00000197165	3.14541	0.000106745	0.000387669	23.5765	15.2351	42.8782	5.57015	0	3.31522	SULT1A2
ENSG00000178726	3.13923	1.07297e-133	4.44962e-131	7483.02	8859.92	6806.44	733.867	937.55	953.125	THBD
ENSG00000169174	3.13651	1.71593e-11	1.57849e-10	114.514	93.4883	58.7244	4.17761	15.5739	10.7745	PCSK9
ENSG00000123096	3.13473	3.38228e-05	0.000134624	87.5699	91.4108	6.52494	8.35522	6.22957	6.63044	SSPN
ENSG00000185885	3.13237	7.86318e-50	5.33861e-48	671.931	1038.07	1213.64	119.758	112.132	102.772	IFITM1
ENSG00000221972	3.10888	1.37955e-14	1.72387e-13	121.251	82.4082	92.2812	11.1403	7.78696	14.0897	C3orf36
ENSG00000133710	3.10508	0.000190785	0.000661824	65.6774	30.4703	10.2535	6.96268	0	4.97283	SPINK5
ENSG00000011347	3.10398	9.33334e-13	9.87661e-12	120.409	110.108	62.453	11.1403	7.78696	14.0897	SYT7
ENSG00000221963	3.09417	3.68226e-70	4.44887e-68	587.729	547.772	650.629	76.5895	62.2957	69.6196	APOL6
ENSG00000220785	3.09057	4.66458e-67	5.42222e-65	584.361	567.163	604.023	51.5239	71.6401	79.5652	MTMR9LP
ENSG00000148488	3.08167	4.74088e-28	1.41525e-26	202.084	191.132	236.762	18.103	23.3609	30.6658	ST8SIA6
ENSG00000133321	3.06758	2.95732e-06	1.40182e-05	26.1026	32.5478	54.0638	2.78507	3.11478	6.63044	RARRES3
ENSG00000162409	3.05842	6.54536e-45	3.7197e-43	403.327	455.669	433.442	73.8044	38.9348	43.9266	PRKAA2
ENSG00000170345	3.05182	8.80965e-65	9.51938e-63	2084	2477.09	1526.84	239.516	204.018	285.938	FOS
ENSG00000204385	3.04923	1.61593e-12	1.67081e-11	160.825	193.902	65.2494	15.3179	20.2461	15.7473	SLC44A4
ENSG00000163762	3.04802	3.98525e-109	1.1324e-106	1889.49	1617.69	2171.87	240.909	221.15	224.606	TM4SF18
ENSG00000119922	3.04396	5.65386e-17	8.64072e-16	165.878	120.496	114.652	25.0657	10.9017	13.2609	IFIT2
ENSG00000130052	3.04113	3.21673e-91	6.41007e-89	1782.55	1997.19	1541.75	201.918	182.215	255.272	STARD8
ENSG00000249790	3.03618	2.15739e-42	1.1656e-40	353.648	477.829	357.939	54.3089	48.2792	43.9266	AC092490.1
ENSG00000167861	3.03565	1.48733e-192	2.28216e-189	4109.89	4179.27	4280.36	512.453	442.299	567.731	HID1
ENSG00000169418	3.03175	4.97583e-48	3.16802e-46	775.499	1084.46	1373.03	125.328	112.132	154.158	NPR1
ENSG00000131386	3.02394	4.63078e-99	1.12785e-96	1305.97	1628.08	1532.43	213.058	177.543	162.446	GALNT15
ENSG00000141293	3.01985	3.02069e-11	2.71367e-10	94.3061	79.6382	97.8741	8.35522	3.11478	19.0625	SKAP1
ENSG00000162009	3.01972	5.03134e-15	6.55912e-14	175.982	151.659	83.892	19.4955	12.4591	18.2337	SSTR5
ENSG00000181585	3.01251	3.87836e-09	2.72854e-08	62.3094	61.633	42.8782	4.17761	7.78696	8.28804	TMIE
ENSG00000111319	3.00705	7.28805e-05	0.000272554	23.5765	52.6305	15.8463	5.57015	1.55739	4.14402	SCNN1A
ENSG00000213949	3.00216	3.10812e-21	6.60539e-20	263.552	305.395	645.037	54.3089	48.2792	48.8995	ITGA1
ENSG00000237135	3.00061	1.51222e-08	9.88643e-08	115.357	69.9431	53.1316	6.96268	3.11478	17.4049	DDX10P1
ENSG00000167748	2.99803	0.000369004	0.00120161	17.6824	29.0853	14.9141	1.39254	1.55739	4.14402	KLK1
ENSG00000243649	2.98776	7.52363e-06	3.35882e-05	26.9446	33.9328	30.7604	5.57015	1.55739	4.14402	CFB
ENSG00000227467	2.98681	6.45562e-24	1.59276e-22	184.402	216.754	178.97	16.7104	20.2461	33.1522	LINC01537
ENSG00000163072	2.98199	2.00526e-15	2.70375e-14	157.457	94.1808	214.391	19.4955	17.1313	21.5489	NOSTRIN
ENSG00000162777	2.97118	9.37531e-10	7.19274e-09	87.5699	52.6305	68.9779	13.9254	3.11478	9.11685	DENND2D
ENSG00000171658	2.96399	5.99644e-15	7.7645e-14	96.8321	90.7183	139.82	11.1403	15.5739	14.9185	NMRAL2P
ENSG00000106031	2.95898	0.00665314	0.0161958	177.666	177.974	8.3892	18.103	15.5739	13.2609	HOXA13
ENSG00000236393	2.95525	0.000298217	0.000989585	21.0505	14.5426	32.6247	1.39254	1.55739	4.97283	AC091806.1
ENSG00000181444	2.94426	1.50203e-53	1.12425e-51	724.136	968.816	784.857	80.7671	102.788	133.438	ZNF467
ENSG00000113555	2.94141	4.24771e-63	4.25993e-61	1927.38	1614.23	1424.3	181.03	180.658	276.821	PCDH12
ENSG00000016082	2.92728	2.76202e-15	3.70458e-14	95.9901	106.646	89.4848	12.5328	12.4591	13.2609	ISL1
ENSG00000164440	2.90966	6.68562e-05	0.000251864	35.3648	24.9302	18.6427	5.57015	1.55739	3.31522	TXLNB
ENSG00000203684	2.90414	9.18804e-05	0.000338247	23.5765	29.0853	18.6427	2.78507	4.67218	2.48641	IBA57-AS1
ENSG00000058085	2.8843	8.95762e-23	2.05757e-21	18047	21811.2	10640.3	2019.18	2353.22	2466.52	LAMC2
ENSG00000198624	2.87572	8.48847e-153	5.42696e-150	4598.26	4970.12	3980.21	654.492	577.793	613.315	CCDC69
ENSG00000137841	2.87505	2.28684e-51	1.6096e-49	597.833	745.137	512.674	83.5522	84.0992	85.3669	PLCB2
ENSG00000118156	2.8738	3.96543e-06	1.84269e-05	31.9967	30.4703	55.928	6.96268	7.78696	2.48641	ZNF541
ENSG00000240204	2.85805	2.16719e-08	1.38425e-07	85.0438	43.6279	52.1995	6.96268	6.22957	10.7745	SMKR1
ENSG00000143226	2.85536	1.70763e-05	7.16292e-05	35.3648	29.7778	29.8283	2.78507	1.55739	7.45924	FCGR2A
ENSG00000175567	2.85166	4.95284e-54	3.72531e-52	922.852	1517.28	1094.33	164.319	160.411	164.932	UCP2
ENSG00000136237	2.84726	1.44355e-167	1.58213e-164	3534.79	3370.43	3089.09	484.603	417.381	482.364	RAPGEF5
ENSG00000107738	2.84311	4.46356e-51	3.11313e-49	1161.99	1496.51	938.659	132.291	183.772	183.995	VSIR
ENSG00000178038	2.82327	4.0529e-167	4.14584e-164	2310.5	2382.22	2400.24	299.395	344.184	354.728	ALS2CL
ENSG00000029534	2.81991	3.84054e-09	2.70442e-08	58.0993	59.5555	67.1136	2.78507	10.9017	11.6033	ANK1
ENSG00000144230	2.8178	1.05159e-10	8.9246e-10	80.8338	61.633	90.417	12.5328	15.5739	6.63044	GPR17
ENSG00000234745	2.81765	4.72189e-136	2.19554e-133	7894.76	10272.6	10205	1366.08	1390.75	1271.39	HLA-B
ENSG00000196562	2.81519	3.07688e-97	7.15328e-95	9268.1	8102.32	6153.95	1102.89	1088.62	1149.55	SULF2
ENSG00000156587	2.81437	1.11071e-59	1.03289e-57	1244.5	1193.88	856.631	175.46	155.739	140.068	UBE2L6
ENSG00000183508	2.81198	3.43821e-15	4.56366e-14	141.459	92.1033	125.838	22.2806	15.5739	14.0897	FAM46C
ENSG00000197635	2.80235	3.35068e-76	4.54981e-74	862.227	867.71	1044.92	118.366	149.51	130.951	DPP4
ENSG00000078098	2.79468	0.00104168	0.00307198	64.8354	171.742	508.013	22.2806	45.1644	39.7826	FAP
ENSG00000130477	2.78898	0.000509196	0.00161394	22.7345	32.5478	22.3712	1.39254	0	8.28804	UNC13A
ENSG00000228203	2.77569	9.61553e-11	8.20582e-10	92.622	63.7106	140.752	9.74776	18.6887	14.9185	RNF144A-AS1
ENSG00000132530	2.77131	0.00144932	0.00413045	31.1547	23.5452	9.32134	0	6.22957	3.31522	XAF1
ENSG00000118898	2.76071	3.16837e-05	0.000126703	29.4706	24.9302	32.6247	6.96268	1.55739	4.14402	PPL
ENSG00000241418	2.7585	2.81807e-07	1.56347e-06	46.311	40.1654	44.7424	6.96268	9.34435	4.14402	MCRIP2P1
ENSG00000119514	2.75606	1.64038e-30	5.63085e-29	326.703	261.075	234.898	41.7761	40.4922	39.7826	GALNT12
ENSG00000229645	2.75063	2.48316e-38	1.1546e-36	649.196	641.261	510.809	58.4865	90.3288	114.375	NA
ENSG00000188859	2.74048	0.000114752	0.000413789	17.6824	24.9302	39.1496	4.17761	6.22957	2.48641	FAM78B
ENSG00000072163	2.73871	3.60405e-99	8.91945e-97	6984.54	9653.54	7488.76	1132.13	1136.9	1340.18	LIMS2
ENSG00000095383	2.73308	5.35485e-155	3.91261e-152	4993.17	5131.47	4232.82	718.549	688.367	749.239	TBC1D2
ENSG00000272914	2.73124	3.79841e-07	2.06311e-06	74.0976	47.7829	41.946	5.57015	15.5739	4.97283	AL359532.1
ENSG00000119714	2.72692	0.000289248	0.000962947	34.5228	20.7752	14.9141	2.78507	4.67218	3.31522	GPR68
ENSG00000090339	2.72173	6.47949e-93	1.4003e-90	2896.54	3781.08	3146.88	431.686	487.464	564.416	ICAM1
ENSG00000102934	2.71292	2.59853e-17	4.08942e-16	225.661	265.23	523.859	51.5239	38.9348	62.1603	PLLP
ENSG00000237505	2.71169	0.0012676	0.00366429	27.7866	21.4677	9.32134	2.78507	1.55739	4.14402	PKN2-AS1
ENSG00000155265	2.68435	0.000303538	0.00100507	17.6824	21.4677	27.0319	4.17761	1.55739	4.14402	GOLGA7B
ENSG00000189129	2.68433	1.34255e-46	7.98452e-45	460.584	467.442	580.719	86.3373	65.4105	81.2228	PLAC9
ENSG00000231518	2.68342	0.00557004	0.0138148	13.4723	10.3876	27.964	2.78507	6.22957	0	NA
ENSG00000177106	2.67891	1.02746e-09	7.85127e-09	146.511	308.858	75.5028	26.4582	26.4757	29.837	EPS8L2
ENSG00000198643	2.67603	0.000778461	0.00236857	24.4185	11.7726	27.964	2.78507	1.55739	4.97283	FAM3D
ENSG00000139549	2.675	9.80128e-58	8.59376e-56	881.593	910.646	714.947	144.824	102.788	141.726	DHH
ENSG00000137878	2.66779	4.79908e-17	7.37846e-16	124.619	116.341	134.227	25.0657	17.1313	17.4049	GCOM1
ENSG00000066248	2.66181	1.17745e-28	3.64985e-27	516.999	540.847	343.957	59.8791	62.2957	95.3125	NGEF
ENSG00000158683	2.65683	2.7825e-17	4.3566e-16	146.511	132.269	161.259	18.103	17.1313	31.4946	PKD1L1
ENSG00000174125	2.65201	4.12992e-14	4.93917e-13	132.197	125.344	243.287	33.4209	20.2461	25.6929	TLR1
ENSG00000156968	2.63924	8.82872e-15	1.12515e-13	213.031	222.294	104.399	29.2433	29.5905	28.1794	MPV17L
ENSG00000167642	2.63375	2.0152e-16	2.94769e-15	186.928	195.979	114.652	20.888	31.1478	28.1794	SPINT2
ENSG00000072952	2.6328	1.84321e-15	2.48963e-14	127.145	105.953	141.684	19.4955	14.0165	24.8641	MRVI1
ENSG00000137642	2.63066	8.64366e-06	3.81445e-05	39.5749	45.7054	131.431	13.9254	3.11478	16.5761	SORL1
ENSG00000187260	2.62923	0.000420705	0.00135644	32.8387	50.553	14.9141	9.74776	0	5.80163	WDR86
ENSG00000188042	2.62408	3.62367e-150	2.13852e-147	2419.12	2199.4	2348.05	357.882	373.774	394.511	ARL4C
ENSG00000227036	2.61956	0.00306526	0.00813024	11.7883	21.4677	13.982	1.39254	1.55739	4.14402	LINC00511
ENSG00000241732	2.61826	0.00550314	0.0136701	5.89413	21.4677	30.7604	2.78507	0	5.80163	NA
ENSG00000142661	2.60284	8.55843e-08	5.09389e-07	76.6237	58.863	41.0139	11.1403	12.4591	6.63044	MYOM3
ENSG00000125726	2.60016	1.32718e-07	7.69624e-07	2639.73	2641.91	861.292	330.031	355.085	328.207	CD70
ENSG00000269783	2.58895	0.000223487	0.00076459	18.5244	24.2377	27.0319	4.17761	3.11478	4.14402	NA
ENSG00000187240	2.58504	1.81614e-42	9.88187e-41	551.522	483.369	594.701	90.5149	66.9679	108.573	DYNC2H1
ENSG00000165949	2.58412	0.000121362	0.000434583	4051.79	3252.7	739.182	513.846	428.283	399.484	IFI27
ENSG00000081041	2.57662	2.59286e-56	2.11622e-54	602.885	780.454	673.933	108.618	118.362	117.69	CXCL2
ENSG00000043462	2.56892	0.00127472	0.0036814	24.4185	11.0801	64.3172	11.1403	1.55739	4.14402	LCP2
ENSG00000224093	2.56325	0.00341172	0.00893182	21.0505	7.61757	20.5069	2.78507	3.11478	2.48641	AL109613.1
ENSG00000197245	2.56174	6.32313e-82	1.01065e-79	1087.89	1084.46	964.759	182.422	154.182	190.625	FAM110D
ENSG00000115461	2.55213	1.53446e-26	4.29649e-25	271.13	286.698	217.187	44.5612	52.9513	37.2962	IGFBP5
ENSG00000124343	2.5469	0.000286425	0.000954586	54.7312	80.3307	11.1856	12.5328	3.11478	9.11685	XG
ENSG00000105376	2.542	6.98942e-10	5.45225e-09	63.9934	63.7106	77.3671	9.74776	14.0165	11.6033	ICAM5
ENSG00000213886	2.52648	0.0110712	0.025385	7.57816	7.61757	48.471	5.57015	0	4.97283	UBD
ENSG00000104419	2.51565	2.88178e-116	1.03192e-113	9365.77	8914.63	8169.22	1463.56	1370.51	1779.44	NDRG1
ENSG00000213468	2.51173	8.08132e-25	2.09813e-23	202.084	200.134	208.798	30.6358	43.607	33.981	FIRRE
ENSG00000262370	2.5103	4.26525e-12	4.19795e-11	102.726	101.106	96.0098	16.7104	9.34435	24.0353	AC108134.3
ENSG00000115009	2.50744	2.25587e-09	1.64829e-08	75.7816	115.649	64.3172	18.103	18.6887	9.94565	CCL20
ENSG00000181652	2.50322	9.61477e-29	3.02934e-27	330.913	335.173	291.758	51.5239	40.4922	72.106	ATG9B
ENSG00000169252	2.50155	1.51736e-64	1.62814e-62	663.51	624.641	630.122	103.048	116.804	117.69	ADRB2
ENSG00000115267	2.49588	4.53161e-25	1.19678e-23	199.558	214.677	200.409	41.7761	32.7052	34.8098	IFIH1
ENSG00000204261	2.49487	3.33114e-13	3.65877e-12	101.884	110.108	97.8741	25.0657	12.4591	17.4049	PSMB8-AS1
ENSG00000146006	2.4946	1.42685e-09	1.07164e-08	77.4657	63.7106	104.399	20.888	9.34435	13.2609	LRRTM2
ENSG00000126878	2.48589	7.69424e-21	1.58897e-19	226.503	170.357	246.083	37.5985	46.7218	32.3234	AIF1L
ENSG00000139173	2.48259	9.72365e-14	1.12774e-12	133.039	129.499	102.535	20.888	31.1478	15.7473	TMEM117
ENSG00000129538	2.47854	5.84328e-150	3.32072e-147	5630.58	5546.97	5143.51	951.102	893.943	1073.3	RNASE1
ENSG00000260401	2.47484	1.56601e-16	2.30162e-15	357.858	514.532	217.187	48.7388	70.0827	76.25	AP002761.4
ENSG00000186642	2.47316	1.38509e-166	1.32831e-163	13512.7	14244.2	13781.6	2329.71	2354.78	2783.95	PDE2A
ENSG00000137752	2.44978	1.75358e-12	1.801e-11	142.301	130.884	260.997	32.0283	43.607	24.0353	CASP1
ENSG00000171236	2.4449	3.57813e-07	1.95384e-06	92.622	66.4806	38.2175	11.1403	9.34435	14.9185	LRG1
ENSG00000109265	2.44417	2.9505e-05	0.000118857	1180.51	555.39	279.64	107.225	144.837	118.519	KIAA1211
ENSG00000064042	2.43494	1.61341e-09	1.20117e-08	294.706	91.4108	333.704	52.9164	31.1478	48.0707	LIMCH1
ENSG00000127528	2.43389	1.79719e-78	2.5772e-76	11527.2	14638.9	9994.34	2197.42	2108.71	2382.81	KLF2
ENSG00000165140	2.42147	6.95838e-33	2.66923e-31	358.7	464.672	351.414	83.5522	66.9679	69.6196	FBP1
ENSG00000049759	2.41866	2.88852e-66	3.2611e-64	2366.91	2345.52	1749.62	359.274	412.709	434.294	NEDD4L
ENSG00000204264	2.41663	4.59249e-158	3.91484e-155	2928.54	2931.38	2736.74	519.416	540.415	548.669	PSMB8
ENSG00000187017	2.41233	6.20886e-22	1.36684e-20	489.213	700.816	343.025	91.9074	84.0992	110.231	ESPN
ENSG00000233297	2.41212	0.00129363	0.00372969	21.8925	23.5452	14.9141	1.39254	4.67218	4.97283	RASA4DP
ENSG00000152763	2.40781	7.51322e-08	4.505e-07	52.2051	56.7855	65.2494	11.1403	6.22957	14.0897	WDR78
ENSG00000127472	2.38228	1.25615e-06	6.28647e-06	56.4152	80.3307	41.946	18.103	10.9017	6.63044	PLA2G5
ENSG00000233991	2.37848	0.00262148	0.00707048	17.6824	14.5426	17.7105	2.78507	4.67218	2.48641	NA
ENSG00000184860	2.37816	0.000638965	0.00198026	36.2068	37.3953	14.9141	11.1403	3.11478	3.31522	SDR42E1
ENSG00000101096	2.37272	2.74444e-13	3.04268e-12	327.545	360.796	151.938	41.7761	49.8366	68.7908	NFATC2
ENSG00000224950	2.35675	0.00555021	0.0137714	12.6303	13.8501	27.964	1.39254	1.55739	6.63044	AL390066.1
ENSG00000138100	2.35235	4.99843e-07	2.6649e-06	42.1009	49.8604	67.1136	11.1403	12.4591	8.28804	TRIM54
ENSG00000181350	2.35184	1.49113e-46	8.83393e-45	607.937	671.038	523.859	112.795	113.69	125.149	LRRC75A
ENSG00000047617	2.35045	1.87657e-18	3.20647e-17	213.031	201.519	323.45	41.7761	59.1809	44.7554	ANO2
ENSG00000049283	2.34876	4.11639e-06	1.90879e-05	45.469	44.3204	37.2854	12.5328	6.22957	6.63044	EPN3
ENSG00000255354	2.34154	8.1471e-10	6.30722e-09	99.3582	72.0206	121.177	25.0657	10.9017	20.7201	NA
ENSG00000101017	2.33831	2.84613e-31	1.02274e-29	395.749	322.708	444.628	77.982	84.0992	69.6196	CD40
ENSG00000164867	2.32681	2.20605e-63	2.25664e-61	15768.5	19296.7	14879.7	2804.57	3117.9	4023.85	NOS3
ENSG00000269913	2.3179	0.000365461	0.00119083	21.8925	22.1602	38.2175	8.35522	3.11478	4.97283	NA
ENSG00000239332	2.31132	0.00705448	0.017036	10.1042	11.0801	25.1676	2.78507	3.11478	3.31522	LINC01119
ENSG00000105639	2.3001	1.7563e-14	2.17153e-13	493.423	729.902	266.59	83.5522	96.5583	121.005	JAK3
ENSG00000259663	2.29752	0.000804512	0.00243672	33.6807	40.8579	19.5748	11.1403	0	7.45924	AC010478.1
ENSG00000143603	2.27514	2.95048e-22	6.58026e-21	245.869	192.517	214.391	45.9537	45.1644	43.9266	KCNN3
ENSG00000196427	2.27424	0.00451174	0.0114525	15.9983	15.2351	14.9141	4.17761	3.11478	2.48641	NBPF4
ENSG00000161714	2.27153	5.44098e-94	1.19266e-91	6644.37	7865.49	7049.73	1350.76	1403.21	1701.54	PLCD3
ENSG00000223749	2.27106	8.44308e-38	3.82155e-36	1066	885.715	686.983	197.74	183.772	167.419	MIR503HG
ENSG00000136153	2.26934	9.64637e-15	1.22427e-13	10058.8	8795.52	4861.08	1679.4	1747.39	1493.51	LMO7
ENSG00000128833	2.26881	1.9666e-07	1.11267e-06	96.8321	49.8604	59.6566	15.3179	15.5739	12.4321	MYO5C
ENSG00000105246	2.26552	4.98036e-08	3.04942e-07	62.3094	74.0982	92.2812	11.1403	10.9017	23.2065	EBI3
ENSG00000131620	2.26387	0.00162155	0.00457793	23.5765	12.4651	41.0139	2.78507	6.22957	6.63044	ANO1
ENSG00000169184	2.25872	3.1971e-57	2.74057e-55	876.541	917.571	809.092	151.786	207.133	185.652	MN1
ENSG00000094755	2.25796	0.010052	0.0233364	5.89413	18.6977	24.2355	4.17761	1.55739	4.14402	GABRP
ENSG00000163814	2.25653	3.78237e-06	1.76618e-05	54.7312	65.0956	148.209	8.35522	21.8035	24.8641	CDCP1
ENSG00000110799	2.2497	1.76675e-11	1.62135e-10	18620.4	26571.5	37182.8	4620.44	5608.17	7090.42	VWF
ENSG00000223552	2.24628	1.24471e-07	7.23716e-07	49.6791	72.0206	67.1136	9.74776	12.4591	16.5761	AC098613.1
ENSG00000233967	2.23859	0.00117507	0.00342714	26.9446	14.5426	26.0997	4.17761	6.22957	4.14402	AL359715.1
ENSG00000255479	2.23657	0.00440046	0.0112049	14.3143	16.6201	18.6427	5.57015	1.55739	3.31522	AP001189.6
ENSG00000196407	2.23418	7.12315e-08	4.28955e-07	66.5194	58.863	96.9419	22.2806	10.9017	14.0897	THEM5
ENSG00000118777	2.23175	1.67078e-18	2.8644e-17	227.345	241.685	282.437	36.206	48.2792	71.2772	ABCG2
ENSG00000144063	2.23166	6.36389e-65	6.92536e-63	3089.37	3001.32	2475.75	569.547	537.3	708.628	MALL
ENSG00000176046	2.22727	0.00693861	0.0167822	18.5244	11.7726	15.8463	5.57015	3.11478	1.65761	NUPR1
ENSG00000261572	2.22624	4.64092e-10	3.68393e-09	78.3077	83.1007	79.2314	13.9254	20.2461	17.4049	AC097639.1
ENSG00000225556	2.22498	4.33756e-05	0.000169353	37.8908	27.7002	45.6746	11.1403	6.22957	6.63044	C2CD4D
ENSG00000197565	2.2135	2.05306e-42	1.11315e-40	1665.51	2035.97	1539.89	293.825	373.774	456.671	COL4A6
ENSG00000184792	2.20401	7.9732e-32	2.91983e-30	415.115	360.103	477.253	83.5522	87.214	98.6277	OSBP2
ENSG00000138496	2.20182	2.11474e-71	2.59589e-69	1233.56	1301.22	1080.34	261.797	261.642	262.731	PARP9
ENSG00000213203	2.19847	2.73689e-114	9.1293e-112	3650.99	3373.89	3090.02	739.437	749.106	717.745	GIMAP1
ENSG00000254810	2.1912	0.0019579	0.00543158	19.3664	23.5452	19.5748	1.39254	6.22957	5.80163	AP001189.3
ENSG00000162078	2.18604	0.00435041	0.0110922	10.9462	19.3902	22.3712	4.17761	3.11478	4.14402	ZG16B
ENSG00000188549	2.18426	5.58544e-31	1.97472e-29	1709.3	1703.57	996.451	321.676	300.577	346.44	CCDC9B
ENSG00000184185	2.17952	1.71648e-80	2.63376e-78	1790.13	2054.67	1721.65	396.873	389.348	438.438	KCNJ12
ENSG00000183092	2.17639	2.25728e-05	9.27326e-05	56.4152	51.938	27.964	6.96268	12.4591	10.7745	BEGAIN
ENSG00000165029	2.17594	1.82226e-12	1.8653e-11	138.091	124.651	216.255	30.6358	34.2626	39.7826	ABCA1
ENSG00000145623	2.17447	2.82911e-67	3.31373e-65	1973.69	2193.86	1708.6	389.91	454.759	455.842	OSMR
ENSG00000084734	2.16812	1.29634e-14	1.62376e-13	170.93	141.271	162.191	36.206	46.7218	25.6929	GCKR
ENSG00000152760	2.16668	3.36434e-29	1.07997e-27	528.787	369.798	510.809	107.225	96.5583	108.573	TCTEX1D1
ENSG00000214870	2.16631	1.16362e-09	8.83887e-09	78.3077	92.1033	118.381	16.7104	29.5905	19.0625	AC004540.1
ENSG00000189120	2.16129	1.0126e-13	1.17262e-12	130.513	180.052	215.323	40.3836	29.5905	45.5842	SP6
ENSG00000265817	2.16092	0.000767566	0.00234053	37.8908	17.3127	25.1676	5.57015	7.78696	4.97283	FSBP
ENSG00000022556	2.15695	1.8143e-08	1.17314e-07	1485.32	1435.57	639.444	250.657	291.232	256.929	NLRP2
ENSG00000230630	2.15353	2.03558e-09	1.49302e-08	122.093	102.491	68.0458	23.6731	21.8035	20.7201	DNM3OS
ENSG00000149573	2.15175	1.75266e-169	2.24106e-166	11400.1	12388.2	12728.3	2726.59	2832.9	2662.95	MPZL2
ENSG00000160712	2.14164	2.90707e-56	2.36011e-54	778.867	719.514	705.625	158.749	160.411	177.364	IL6R
ENSG00000166016	2.14129	1.49468e-05	6.33547e-05	54.7312	65.0956	216.255	22.2806	28.0331	25.6929	ABTB2
ENSG00000267551	2.14123	0.00156425	0.00442513	22.7345	15.2351	32.6247	4.17761	4.67218	6.63044	AC005264.1
ENSG00000139597	2.14067	1.13758e-05	4.91967e-05	34.5228	48.4754	67.1136	11.1403	7.78696	14.0897	N4BP2L1
ENSG00000184489	2.14052	1.73964e-29	5.6553e-28	373.856	503.452	387.768	97.4776	90.3288	98.6277	PTP4A3
ENSG00000143369	2.13905	8.03977e-24	1.97696e-22	442.06	564.393	338.365	103.048	102.788	100.285	ECM1
ENSG00000133056	2.13356	4.85999e-28	1.448e-26	714.032	581.013	626.394	144.824	101.231	184.823	PIK3C2B
ENSG00000204219	2.12791	0.00013371	0.00047624	35.3648	33.9328	89.4848	16.7104	14.0165	6.63044	TCEA3
ENSG00000106560	2.12659	6.489e-83	1.07062e-80	1400.28	1268.67	1387.95	300.788	325.495	304.171	GIMAP2
ENSG00000141527	2.12557	0.000743806	0.00227622	26.9446	20.7752	37.2854	11.1403	4.67218	4.14402	CARD14
ENSG00000159625	2.12217	0.00263358	0.00709937	16.8404	19.3902	21.4391	4.17761	6.22957	3.31522	DRC7
ENSG00000168306	2.12214	0.0183135	0.0394444	27.7866	11.0801	9.32134	5.57015	0	4.97283	ACOX2
ENSG00000221955	2.12168	4.06768e-06	1.88791e-05	43.785	80.3307	45.6746	12.5328	15.5739	11.6033	SLC12A8
ENSG00000261586	2.11749	0.00285216	0.00762564	23.5765	11.7726	38.2175	4.17761	4.67218	7.45924	AC068987.4
ENSG00000258808	2.11587	0.00493596	0.0123936	23.5765	20.7752	24.2355	0	4.67218	9.94565	LINC02310
ENSG00000205413	2.11247	1.59832e-18	2.75248e-17	703.927	374.646	611.48	110.01	115.247	161.617	SAMD9
ENSG00000120156	2.11123	1.27077e-114	4.33303e-112	8319.14	8443.73	7038.54	1859.04	1826.82	1824.2	TEK
ENSG00000167992	2.11101	0.000908047	0.00271494	453.848	411.349	1512.85	140.646	214.92	194.769	VWCE
ENSG00000104081	2.10173	2.02002e-13	2.2707e-12	168.404	137.116	210.662	32.0283	35.82	49.7283	BMF
ENSG00000063438	2.10014	1.5143e-09	1.13123e-08	507.737	360.796	152.87	64.0567	99.6731	75.4212	AHRR
ENSG00000138772	2.09528	1.10189e-33	4.35758e-32	7333.98	7028.94	4235.62	1531.79	1552.72	1272.21	ANXA3
ENSG00000135636	2.09086	3.01237e-63	3.06105e-61	9838.14	10976.2	11983.5	2315.79	2301.83	3069.89	DYSF
ENSG00000100290	2.08167	1.41887e-05	6.0358e-05	47.995	38.7803	42.8782	6.96268	14.0165	9.94565	BIK
ENSG00000162407	2.0765	1.0554e-62	1.02494e-60	3084.31	3594.11	2768.44	802.101	650.99	783.22	PLPP3
ENSG00000128016	2.05981	5.78198e-24	1.43326e-22	802.443	1401.63	840.785	233.946	228.937	266.046	ZFP36
ENSG00000133561	2.05904	1.52331e-153	1.01624e-150	12250.5	11557.9	11533.3	2915.97	2627.32	2930.65	GIMAP6
ENSG00000146700	2.05704	0.00177353	0.0049686	19.3664	40.8579	25.1676	11.1403	1.55739	7.45924	SSC4D
ENSG00000173442	2.05116	1.32173e-50	9.13542e-49	3714.98	4264.45	3012.66	811.849	834.762	1000.37	EHBP1L1
ENSG00000226124	2.04383	0.00328409	0.00863452	42.1009	18.6977	13.982	5.57015	4.67218	7.45924	FTCDNL1
ENSG00000084710	2.0438	6.96263e-07	3.63754e-06	62.3094	51.938	97.8741	18.103	15.5739	17.4049	EFR3B
ENSG00000048052	2.0388	0.00504122	0.0126372	12.6303	20.7752	22.3712	4.17761	3.11478	5.80163	HDAC9
ENSG00000204632	2.0382	2.54715e-09	1.84705e-08	87.5699	74.7907	85.7563	18.103	20.2461	21.5489	HLA-G
ENSG00000163840	2.03777	2.71171e-79	3.96272e-77	1686.56	1775.59	1552	403.836	383.119	430.15	DTX3L
ENSG00000087303	2.03775	0.000162084	0.000568462	1762.34	2024.2	583.516	282.685	353.528	427.663	NID2
ENSG00000120885	2.03769	3.0828e-50	2.10233e-48	7819.82	6077.43	8188.8	1549.89	1722.48	2098.53	CLU
ENSG00000237523	2.03123	1.24728e-06	6.24819e-06	50.5211	57.478	68.9779	15.3179	9.34435	17.4049	LINC00857
ENSG00000014914	2.02878	7.96688e-38	3.61668e-36	1160.3	1804.67	1434.55	353.704	369.102	356.386	MTMR11
ENSG00000101115	2.02075	0.00626933	0.0153669	30.3127	13.1576	15.8463	2.78507	4.67218	6.63044	SALL4
ENSG00000130307	2.02032	7.93271e-26	2.16583e-24	426.061	405.116	457.678	132.291	74.7548	108.573	USHBP1
ENSG00000130584	2.01088	1.68038e-29	5.47425e-28	470.688	572.703	452.085	107.225	116.804	143.383	ZBTB46
ENSG00000110446	2.01056	0.000790593	0.00239883	37.8908	27.7002	38.2175	8.35522	1.55739	14.0897	SLC15A3
ENSG00000138771	2.00877	0.00434398	0.0110776	411.747	455.669	79.2314	76.5895	73.1974	85.3669	SHROOM3
ENSG00000137767	2.00813	7.4842e-61	7.08874e-59	1085.36	1208.42	1274.23	323.068	281.888	283.451	SQOR
ENSG00000104361	2.00761	1.65115e-18	2.83709e-17	249.237	245.84	352.347	75.197	59.1809	74.5924	NIPAL2
ENSG00000069122	2.00373	2.17036e-11	1.97638e-10	260.184	196.672	473.524	82.1597	77.8696	72.106	ADGRF5
ENSG00000167216	1.99964	3.97749e-05	0.000156409	51.3631	30.4703	48.471	9.74776	10.9017	11.6033	KATNAL2
ENSG00000157873	1.99333	8.75302e-63	8.55454e-61	1422.17	1644.01	1336.68	367.63	380.004	360.53	TNFRSF14
ENSG00000184584	1.99126	1.7775e-106	4.87034e-104	10541.2	11357.1	10120.2	2443.9	2697.4	2904.96	TMEM173
ENSG00000169499	1.99051	8.33583e-20	1.58298e-18	548.154	568.548	350.482	149.001	105.903	115.204	PLEKHA2
ENSG00000171476	1.98313	6.83761e-73	8.59969e-71	1263.03	1245.82	1393.54	331.424	323.938	330.693	HOPX
ENSG00000179144	1.98241	6.3277e-63	6.22386e-61	2645.62	2175.16	2133.65	534.734	613.613	610	GIMAP7
ENSG00000164463	1.97924	1.1222e-24	2.87944e-23	314.915	335.865	413.867	82.1597	99.6731	88.6821	CREBRF
ENSG00000169994	1.97734	7.7684e-15	9.96641e-14	209.663	177.282	173.377	45.9537	62.2957	37.2962	MYO7B
ENSG00000227630	1.97598	0.00235567	0.00643386	31.1547	17.3127	20.5069	6.96268	4.67218	5.80163	LINC01132
ENSG00000248323	1.97045	0.00173246	0.0048633	24.4185	20.7752	33.5568	11.1403	3.11478	5.80163	LUCAT1
ENSG00000244607	1.97034	0.00638346	0.0156228	19.3664	11.0801	29.8283	4.17761	6.22957	4.97283	CCDC13
ENSG00000119888	1.96779	0.000980886	0.00291004	42.1009	31.8553	21.4391	13.9254	6.22957	4.97283	EPCAM
ENSG00000012171	1.96299	0.000388612	0.00126012	36.2068	42.9354	22.3712	6.96268	7.78696	10.7745	SEMA3B
ENSG00000145949	1.96233	0.00014681	0.000518685	31.1547	33.2403	36.3532	8.35522	9.34435	8.28804	MYLK4
ENSG00000244055	1.95878	0.00561722	0.0139174	25.2605	13.1576	21.4391	2.78507	7.78696	4.97283	AC007566.1
ENSG00000106258	1.95057	7.1533e-06	3.20655e-05	55.5732	53.323	47.5388	18.103	7.78696	14.0897	CYP3A5
ENSG00000261452	1.94981	2.65673e-05	0.000107787	42.1009	38.7803	45.6746	12.5328	9.34435	10.7745	NA
ENSG00000170458	1.94608	0.00140551	0.00401754	31.9967	19.3902	58.7244	6.96268	6.22957	14.0897	CD14
ENSG00000264175	1.94555	9.01808e-06	3.96827e-05	61.4673	54.0155	78.2992	9.74776	12.4591	25.6929	MIR3189
ENSG00000117289	1.94391	2.47008e-73	3.18494e-71	3822.76	3486.08	4045.46	987.308	867.468	1086.56	NA
ENSG00000105808	1.94109	1.98342e-08	1.27497e-07	74.0976	104.568	96.0098	19.4955	32.7052	20.7201	RASA4
ENSG00000213853	1.94055	1.47289e-40	7.26688e-39	620.567	558.852	611.48	153.179	140.165	169.076	EMP2
ENSG00000095713	1.94002	3.13828e-45	1.79678e-43	959.901	1033.91	1249.06	272.937	272.544	296.712	CRTAC1
ENSG00000090776	1.94	4.96543e-96	1.13716e-93	7827.4	7787.23	8382.68	1980.19	1935.84	2325.63	EFNB1
ENSG00000159314	1.93879	3.77279e-47	2.33426e-45	1492.06	1375.32	1496.07	328.639	345.741	454.185	ARHGAP27
ENSG00000153233	1.93564	1.62235e-07	9.27629e-07	77.4657	90.0258	79.2314	32.0283	20.2461	14.0897	PTPRR
ENSG00000116574	1.92535	2.44242e-05	9.97244e-05	81.6758	143.349	41.0139	23.6731	26.4757	20.7201	RHOU
ENSG00000186088	1.92372	8.85084e-14	1.0304e-12	155.773	153.044	147.277	30.6358	48.2792	41.4402	GSAP
ENSG00000170537	1.92292	6.16641e-35	2.54348e-33	543.102	676.579	680.458	158.749	158.854	180.679	TMC7
ENSG00000065534	1.92024	2.17932e-34	8.8231e-33	596.991	692.506	738.25	151.786	177.543	202.228	MYLK
ENSG00000172399	1.91267	0.000118388	0.00042562	53.0472	34.6253	112.788	20.888	18.6887	14.0897	MYOZ2
ENSG00000109452	1.91263	1.23625e-36	5.43525e-35	678.667	682.811	562.077	186.6	154.182	169.905	INPP4B
ENSG00000104611	1.90956	8.38564e-12	7.96221e-11	268.604	326.17	164.056	57.094	82.5418	63.8179	SH2D4A
ENSG00000186994	1.9074	4.07845e-53	3.03785e-51	1265.55	1258.28	1483.96	339.779	330.167	392.025	KANK3
ENSG00000267219	1.90363	0.00531007	0.0132463	18.5244	18.6977	18.6427	4.17761	4.67218	5.80163	AC010504.1
ENSG00000085831	1.90004	3.28597e-08	2.0588e-07	89.2539	81.0232	86.6884	30.6358	23.3609	16.5761	TTC39A
ENSG00000152213	1.89773	0.00278835	0.00747203	37.0488	17.3127	27.0319	4.17761	12.4591	5.80163	ARL11
ENSG00000185291	1.89723	4.03341e-11	3.5836e-10	175.982	120.496	132.363	41.7761	29.5905	42.269	IL3RA
ENSG00000199266	1.89393	0.00644448	0.0157509	19.3664	20.0827	21.4391	9.74776	1.55739	4.97283	SNORA60
ENSG00000162522	1.89278	6.43342e-27	1.8213e-25	2352.6	3069.19	2232.46	536.127	629.187	888.478	KIAA1522
ENSG00000173193	1.89245	1.00097e-80	1.55141e-78	2635.52	2670.3	3087.23	754.755	772.467	735.15	PARP14
ENSG00000164078	1.89226	0.0233988	0.0489476	13.4723	15.9276	11.1856	1.39254	3.11478	5.80163	MST1R
ENSG00000186281	1.87941	2.25184e-20	4.46989e-19	846.228	1499.97	1507.26	343.957	300.577	399.484	GPAT2
ENSG00000204301	1.8784	1.03002e-31	3.73632e-30	3237.56	4287.31	4306.46	920.467	928.206	1360.07	NOTCH4
ENSG00000065054	1.87185	8.78197e-45	4.95407e-43	15331.5	16076.5	10882.7	3669.33	3779.79	4103.41	SLC9A3R2
ENSG00000120738	1.87172	4.52017e-06	2.0872e-05	1729.51	3298.41	1489.55	565.37	496.808	717.745	EGR1
ENSG00000167083	1.86802	1.13084e-15	1.54787e-14	334.281	316.475	235.83	64.0567	73.1974	101.943	GNGT2
ENSG00000141574	1.86627	5.21473e-07	2.77156e-06	99.3582	105.261	55.928	23.6731	21.8035	25.6929	SECTM1
ENSG00000198576	1.86393	0.000105149	0.000382323	124.619	103.876	30.7604	25.0657	20.2461	25.6929	ARC
ENSG00000233184	1.86217	2.20159e-16	3.19897e-15	216.399	222.294	250.744	50.1313	82.5418	58.8451	AC093157.1
ENSG00000086696	1.8621	4.23827e-05	0.000165813	1546.79	1297.06	556.484	281.292	269.429	383.736	HSD17B2
ENSG00000234614	1.85961	1.5709e-05	6.62924e-05	54.7312	48.4754	86.6884	15.3179	24.9183	13.2609	AL450992.2
ENSG00000135919	1.85784	6.16741e-77	8.52548e-75	10888.1	11060	13086.2	2946.61	3289.21	3424.62	SERPINE2
ENSG00000112139	1.8507	1.78553e-07	1.01773e-06	114.514	137.116	69.91	33.4209	21.8035	33.1522	MDGA1
ENSG00000085563	1.85058	1.27107e-12	1.32226e-11	316.599	353.178	182.698	73.8044	82.5418	80.394	ABCB1
ENSG00000119917	1.84387	4.30619e-15	5.65704e-14	188.612	186.977	232.101	44.5612	62.2957	61.3315	IFIT3
ENSG00000163638	1.84207	4.87387e-30	1.61872e-28	1852.44	1375.32	1224.82	409.406	367.545	460.815	ADAMTS9
ENSG00000064989	1.84134	2.48563e-92	5.2246e-90	8335.98	7652.89	8735.03	2190.46	2205.27	2493.87	CALCRL
ENSG00000152582	1.83629	0.0171905	0.0372499	24.4185	14.5426	39.1496	8.35522	14.0165	0.828804	SPEF2
ENSG00000237510	1.83501	2.11395e-07	1.19339e-06	74.9396	104.568	88.5527	16.7104	23.3609	33.1522	GPAT2P1
ENSG00000133739	1.83115	2.47271e-13	2.75536e-12	186.928	172.434	142.616	51.5239	49.8366	41.4402	LRRCC1
ENSG00000231652	1.82856	1.88687e-07	1.07111e-06	77.4657	69.2506	73.6386	20.888	24.9183	17.4049	AL590428.1
ENSG00000010030	1.82372	0.0167585	0.0364484	13.4723	14.5426	20.5069	1.39254	6.22957	5.80163	ETV7
ENSG00000111885	1.82351	2.6796e-08	1.69619e-07	2456.17	2586.51	1241.6	619.679	568.448	587.622	MAN1A1
ENSG00000203709	1.82225	2.48929e-13	2.77182e-12	159.983	150.274	150.074	51.5239	37.3774	41.4402	MIR29B2CHG
ENSG00000116678	1.81047	2.37174e-32	8.85451e-31	930.43	880.868	1237.87	302.18	283.445	283.451	LEPR
ENSG00000204592	1.80204	1.78983e-156	1.44543e-153	54892	55335.4	58425.2	16206.3	15521	16629.1	HLA-E
ENSG00000089820	1.79757	2.5125e-76	3.44213e-74	3470.8	3977.06	3919.62	1073.65	1016.98	1171.93	ARHGAP4
ENSG00000177191	1.79744	0.000369233	0.0012021	68.2035	81.7157	24.2355	16.7104	14.0165	19.0625	B3GNT8
ENSG00000182179	1.79627	1.57349e-35	6.68799e-34	959.059	1179.34	1167.03	284.077	291.232	369.647	UBA7
ENSG00000227719	1.79594	0.00323816	0.00853222	38.7328	15.2351	40.0818	12.5328	9.34435	5.80163	AC006042.1
ENSG00000173531	1.79438	9.18804e-09	6.15102e-08	149.879	114.264	211.594	41.7761	60.7383	36.4674	MST1
ENSG00000172349	1.79251	1.41294e-07	8.16887e-07	92.622	108.723	104.399	26.4582	17.1313	41.4402	IL16
ENSG00000151692	1.79149	8.75904e-05	0.000323307	592.781	691.814	1504.46	286.863	208.691	309.144	RNF144A
ENSG00000188732	1.79146	1.9795e-05	8.20903e-05	57.2572	57.478	125.838	23.6731	20.2461	24.8641	FAM221A
ENSG00000128918	1.79011	4.34681e-77	6.0634e-75	2773.61	2848.97	2476.68	751.97	774.024	813.057	ALDH1A2
ENSG00000183914	1.78627	3.15353e-05	0.000126174	282.918	127.421	68.0458	38.991	45.1644	53.8723	DNAH2
ENSG00000116106	1.78365	1.53412e-34	6.2605e-33	819.284	657.881	749.436	221.413	190.002	231.236	EPHA4
ENSG00000111801	1.78225	1.87244e-43	1.03348e-41	811.706	923.111	931.202	260.404	233.609	276.821	BTN3A3
ENSG00000206341	1.77791	1.54218e-46	9.10126e-45	734.24	738.904	720.539	222.806	202.461	213.832	HLA-H
ENSG00000155792	1.7775	0.00616176	0.0151419	21.8925	32.5478	17.7105	5.57015	12.4591	4.14402	DEPTOR
ENSG00000224294	1.77584	0.000224594	0.000768206	53.8892	32.5478	95.0776	16.7104	21.8035	14.9185	PINCR
ENSG00000238164	1.77455	8.68644e-11	7.45857e-10	128.829	132.269	109.06	33.4209	37.3774	37.2962	TNFRSF14-AS1
ENSG00000130762	1.76187	0.000948719	0.00282279	58.0993	38.7803	22.3712	11.1403	9.34435	14.0897	ARHGEF16
ENSG00000100596	1.75848	5.91992e-112	1.85378e-109	7839.19	8067	7283.69	2343.64	2195.92	2312.36	SPTLC2
ENSG00000049130	1.75568	7.11485e-42	3.65118e-40	1248.71	1203.58	1504.46	360.667	431.398	381.25	KITLG
ENSG00000141579	1.74757	0.0124366	0.0281248	14.3143	20.0827	16.7784	4.17761	6.22957	4.97283	ZNF750
ENSG00000213626	1.74658	7.92208e-17	1.1976e-15	557.416	627.411	361.668	165.712	152.624	144.212	LBH
ENSG00000143850	1.74557	1.84993e-13	2.08848e-12	299.759	244.455	192.952	62.6641	71.6401	83.7093	PLEKHA6
ENSG00000136573	1.74233	3.84973e-12	3.82084e-11	372.172	296.393	566.737	154.572	107.46	107.745	BLK
ENSG00000273297	1.74192	0.000682272	0.00210385	37.0488	34.6253	27.0319	8.35522	12.4591	9.11685	AC009275.1
ENSG00000234494	1.73795	0.000318416	0.00105003	32.8387	37.3953	52.1995	16.7104	9.34435	10.7745	SP2-AS1
ENSG00000164604	1.73756	0.016962	0.0368178	10.9462	16.6201	30.7604	8.35522	3.11478	5.80163	GPR85
ENSG00000147394	1.73363	2.96869e-48	1.91393e-46	7797.93	8755.36	7327.5	2067.92	2315.84	2788.1	ZNF185
ENSG00000162817	1.73218	1.28654e-88	2.4074e-86	5684.47	5166.1	5334.6	1664.08	1495.1	1704.85	C1orf115
ENSG00000124593	1.73184	2.30175e-33	9.00969e-32	1055.05	955.659	888.324	235.339	309.921	324.063	AL365205.1
ENSG00000169908	1.72814	7.08881e-117	2.65295e-114	27169.4	25734.9	28500.9	8069.75	7894.42	8598.02	TM4SF1
ENSG00000184602	1.72524	3.81198e-57	3.2495e-55	3209.77	3344.11	3059.26	953.888	845.664	1097.34	SNN
ENSG00000196352	1.72513	4.28326e-31	1.51784e-29	19724.3	19175.5	12369.4	5163.53	5432.18	4914.81	CD55
ENSG00000091409	1.7243	1.09705e-79	1.63428e-77	13653.3	11330.1	11588.3	3699.97	3614.71	3751.17	ITGA6
ENSG00000253368	1.72359	2.89349e-62	2.79231e-60	3279.66	3229.16	2810.38	891.223	898.615	1025.23	TRNP1
ENSG00000173890	1.71901	2.76427e-05	0.000111736	102.726	43.6279	79.2314	23.6731	23.3609	21.5489	GPR160
ENSG00000121764	1.71598	0.00659412	0.016063	16.8404	21.4677	35.4211	6.96268	4.67218	9.94565	HCRTR1
ENSG00000159733	1.71319	3.56563e-34	1.42107e-32	924.536	948.733	773.671	240.909	263.199	299.198	ZFYVE28
ENSG00000244509	1.70918	0.0161232	0.0352865	2847.71	2891.91	506.149	544.482	660.334	705.313	APOBEC3C
ENSG00000078114	1.70863	1.9611e-19	3.60806e-18	367.962	389.188	288.961	115.581	99.6731	105.258	NEBL
ENSG00000153029	1.70431	4.13608e-05	0.000162271	70.7295	39.4729	69.91	16.7104	20.2461	18.2337	MR1
ENSG00000104368	1.70181	3.44186e-31	1.23105e-29	18890.7	19097.2	12664.9	4925.4	4784.31	5856.33	PLAT
ENSG00000111644	1.70109	2.26539e-06	1.08997e-05	61.4673	75.4832	106.263	26.4582	26.4757	22.3777	ACRBP
ENSG00000244558	1.70083	0.0221498	0.0466208	13.4723	11.7726	21.4391	4.17761	6.22957	4.14402	KCNK15-AS1
ENSG00000112773	1.70078	6.84423e-29	2.16979e-27	746.028	728.516	568.602	210.273	218.035	202.228	FAM46A
ENSG00000262580	1.70075	3.96435e-12	3.91687e-11	158.299	146.119	137.956	45.9537	46.7218	43.9266	AC087741.1
ENSG00000129467	1.69697	2.08979e-58	1.86429e-56	3095.26	3166.14	3687.52	951.102	1006.08	1104.8	ADCY4
ENSG00000175938	1.69628	1.48505e-24	3.79144e-23	394.907	444.589	505.217	147.609	135.493	132.609	ORAI3
ENSG00000177409	1.69624	1.11619e-18	1.94403e-17	614.673	469.519	787.653	190.778	185.33	199.742	SAMD9L
ENSG00000127533	1.69369	0.000202659	0.000698785	41.2589	39.4729	74.5707	13.9254	14.0165	19.0625	F2RL3
ENSG00000223745	1.69133	5.60196e-08	3.41097e-07	111.988	96.9509	170.58	41.7761	40.4922	35.6386	CCDC18-AS1
ENSG00000252419	1.69069	0.00340805	0.00892375	24.4185	24.2377	25.1676	8.35522	9.34435	5.80163	NA
ENSG00000184923	1.68809	0.00139492	0.00399024	29.4706	35.3178	41.0139	8.35522	6.22957	16.5761	NUTM2A
ENSG00000079841	1.68423	3.28689e-09	2.34032e-08	168.404	139.194	249.812	71.0194	51.394	51.3859	RIMS1
ENSG00000157514	1.68197	2.47721e-35	1.03289e-33	1993.9	2418.92	1716.06	647.53	585.58	674.647	TSC22D3
ENSG00000113790	1.68027	5.59751e-12	5.41199e-11	186.928	218.139	152.87	66.8418	54.5087	53.8723	EHHADH
ENSG00000175591	1.67716	6.22014e-22	1.36736e-20	638.25	666.883	468.863	168.497	205.576	182.337	P2RY2
ENSG00000143537	1.67619	6.96942e-87	1.24347e-84	32661	34487.5	32524	9857.77	9836.49	11481.4	ADAM15
ENSG00000006638	1.6753	8.33518e-08	4.96873e-07	207.979	238.222	114.652	41.7761	70.0827	63.8179	TBXA2R
ENSG00000158106	1.6744	6.68353e-16	9.32292e-15	579.309	437.664	704.693	144.824	172.871	217.147	RHPN1
ENSG00000116962	1.67424	7.17104e-31	2.50643e-29	7623.63	9335.68	8247.52	2130.58	2459.12	3298.64	NID1
ENSG00000215039	1.67379	2.08602e-13	2.33976e-12	247.553	237.53	227.441	100.263	54.5087	68.7908	CD27-AS1
ENSG00000165804	1.67135	1.75524e-22	3.95482e-21	767.079	864.248	1071.95	242.301	258.527	341.467	ZNF219
ENSG00000151690	1.66987	2.03537e-09	1.49302e-08	360.384	265.23	188.291	80.7671	62.2957	109.402	MFSD6
ENSG00000152689	1.6662	2.65196e-10	2.16101e-09	222.293	159.276	242.355	59.8791	87.214	52.2147	RASGRP3
ENSG00000197291	1.66425	0.000874653	0.00262533	28.6286	67.8656	38.2175	18.103	12.4591	12.4321	RAMP2-AS1
ENSG00000139508	1.65646	1.29712e-08	8.54209e-08	135.565	93.4883	132.363	41.7761	34.2626	38.125	SLC46A3
ENSG00000243244	1.6561	1.22112e-28	3.77e-27	1066	1058.84	817.481	299.395	356.643	282.622	STON1
ENSG00000172059	1.65605	7.33777e-38	3.34097e-36	715.716	782.532	741.979	220.021	228.937	257.758	KLF11
ENSG00000204540	1.65599	1.8159e-05	7.58074e-05	62.3094	55.4005	54.0638	15.3179	23.3609	16.5761	PSORS1C1
ENSG00000267107	1.65373	5.81768e-27	1.65003e-25	1128.3	804	1138.14	332.816	325.495	317.432	PCAT19
ENSG00000174718	1.65272	1.31954e-46	7.87821e-45	3707.41	2842.74	3616.68	1073.65	1108.86	1051.75	KIAA1551
ENSG00000001461	1.65185	1.29039e-74	1.70687e-72	2893.17	3015.86	2696.66	910.719	872.14	951.468	NIPAL3
ENSG00000157107	1.64725	1.22312e-40	6.05404e-39	1984.64	1931.4	2393.72	589.043	693.04	727.69	FCHO2
ENSG00000054392	1.64692	1.07658e-06	5.45181e-06	85.8859	78.9457	106.263	26.4582	20.2461	37.2962	HHAT
ENSG00000185261	1.64613	0.00102127	0.00301586	43.785	29.0853	37.2854	6.96268	12.4591	14.9185	KIAA0825
ENSG00000106852	1.64589	1.25648e-11	1.17486e-10	356.174	257.612	495.895	100.263	126.149	126.807	LHX6
ENSG00000138829	1.64361	0.000407816	0.00131765	8365.45	12978.3	4183.42	2287.94	2507.4	3374.06	FBN2
ENSG00000125246	1.64356	2.68224e-06	1.27656e-05	70.7295	76.8682	98.8062	33.4209	28.0331	19.0625	CLYBL
ENSG00000198719	1.64032	1.2911e-13	1.48283e-12	226.503	220.217	184.562	59.8791	62.2957	77.9076	DLL1
ENSG00000261015	1.64021	0.00297075	0.00790825	29.4706	29.7778	27.0319	6.96268	6.22957	13.2609	NA
ENSG00000226742	1.64015	5.08945e-12	4.95826e-11	209.663	224.372	323.45	68.2343	82.5418	90.3397	HSBP1L1
ENSG00000180573	1.63984	7.51004e-13	7.99126e-12	374.698	256.227	292.69	103.048	71.6401	117.69	HIST1H2AC
ENSG00000166046	1.63881	6.67119e-12	6.40168e-11	231.555	226.45	306.672	100.263	56.0661	87.0245	TCP11L2
ENSG00000261118	1.63596	0.00335155	0.0087953	27.7866	31.8553	26.0997	4.17761	12.4591	10.7745	AC092123.1
ENSG00000107796	1.6338	7.60203e-18	1.23696e-16	498.475	641.261	786.721	190.778	185.33	240.353	ACTA2
ENSG00000189337	1.63294	6.21921e-42	3.2239e-40	1389.33	1522.82	1205.25	430.294	453.201	445.068	KAZN
ENSG00000169860	1.63097	0.0019386	0.00538484	28.6286	30.4703	58.7244	11.1403	18.6887	9.11685	P2RY1
ENSG00000026103	1.62865	4.05145e-28	1.21417e-26	745.186	594.863	759.689	242.301	218.035	218.804	FAS
ENSG00000145860	1.62696	8.67052e-92	1.78375e-89	7093.16	7954.82	7203.53	2384.02	2470.02	2354.63	RNF145
ENSG00000162576	1.62688	0.000121178	0.000434126	48.8371	41.5504	64.3172	13.9254	21.8035	14.9185	MXRA8
ENSG00000163794	1.6232	0.00873327	0.0205747	26.9446	28.3928	15.8463	11.1403	7.78696	4.97283	UCN
ENSG00000186470	1.61851	1.94388e-14	2.38997e-13	222.293	277.695	256.337	87.7298	63.8531	91.9973	BTN3A2
ENSG00000108846	1.61833	0.0162983	0.0355886	159.983	168.279	631.987	90.5149	96.5583	125.149	ABCC3
ENSG00000185499	1.61326	0.000210557	0.000723904	43.785	67.1731	72.7064	13.9254	14.0165	29.837	MUC1
ENSG00000186301	1.61084	0.000246562	0.000834048	42.9429	37.3953	60.5887	18.103	14.0165	14.0897	MST1P2
ENSG00000171604	1.60978	3.454e-40	1.69323e-38	2047.79	1923.09	1572.51	594.613	636.974	587.622	CXXC5
ENSG00000188747	1.6047	0.000511125	0.00161939	45.469	36.0103	41.0139	15.3179	17.1313	9.11685	NOXA1
ENSG00000185033	1.60422	1.74769e-36	7.66188e-35	2111.78	2353.83	1859.61	668.418	616.727	788.193	SEMA4B
ENSG00000135205	1.60368	0.00359693	0.0093624	25.2605	33.2403	27.0319	12.5328	10.9017	5.80163	CCDC146
ENSG00000272129	1.60218	0.0188813	0.0405478	23.5765	16.6201	24.2355	4.17761	3.11478	12.4321	AL359715.3
ENSG00000173706	1.59649	4.79644e-25	1.26238e-23	13182.6	14834.2	9613.1	3502.23	4089.71	4846.85	HEG1
ENSG00000271978	1.59603	0.00472268	0.0119284	37.8908	31.8553	38.2175	2.78507	21.8035	11.6033	AL359643.2
ENSG00000007312	1.59531	1.39435e-05	5.94139e-05	62.3094	119.111	142.616	30.6358	31.1478	43.9266	CD79B
ENSG00000163793	1.59128	0.0220197	0.0463979	13.4723	18.6977	18.6427	4.17761	4.67218	7.45924	DNAJC5G
ENSG00000156463	1.59053	1.01329e-11	9.55618e-11	202.084	225.757	164.056	72.4119	54.5087	68.7908	SH3RF2
ENSG00000143127	1.58802	1.48593e-16	2.19655e-15	1305.13	1719.49	2436.6	576.51	540.415	695.367	ITGA10
ENSG00000254996	1.58749	0.000287367	0.0009571	51.3631	42.2429	41.0139	18.103	17.1313	10.7745	ANKHD1-EIF4EBP3
ENSG00000131477	1.58395	5.64356e-06	2.57493e-05	98.5161	311.628	219.984	69.6268	68.5253	72.106	RAMP2
ENSG00000104967	1.58286	2.73073e-24	6.90286e-23	4836.55	6213.86	4958.02	1432.92	1653.95	2248.55	NOVA2
ENSG00000170498	1.58251	0.000311314	0.00102815	132.197	164.124	41.946	33.4209	34.2626	44.7554	KISS1
ENSG00000178222	1.58223	1.42355e-05	6.05404e-05	54.7312	86.5633	67.1136	23.6731	21.8035	24.0353	RNF212
ENSG00000124406	1.5797	0.00430826	0.0109938	33.6807	40.1654	26.0997	9.74776	4.67218	17.4049	ATP8A1
ENSG00000163947	1.5784	5.99476e-66	6.71413e-64	1978.74	1885	2027.39	634.997	649.433	683.764	ARHGEF3
ENSG00000145349	1.57538	1.72263e-55	1.36969e-53	2247.35	2281.12	2436.6	697.661	847.221	792.337	CAMK2D
ENSG00000135318	1.57537	1.12477e-110	3.31894e-108	17277.4	17447	16273.2	5521.41	5676.7	5909.38	NT5E
ENSG00000187134	1.5726	0.0090846	0.0213141	21.0505	25.6227	39.1496	15.3179	3.11478	9.94565	AKR1C1
ENSG00000143375	1.57096	0.00411374	0.0105483	52.2051	51.938	24.2355	22.2806	4.67218	15.7473	CGN
ENSG00000197632	1.56759	5.67981e-27	1.6169e-25	3047.26	2312.28	1976.12	831.344	820.746	823.003	SERPINB2
ENSG00000174628	1.56697	5.02531e-21	1.05339e-19	522.893	558.852	412.003	161.534	171.313	171.563	IQCK
ENSG00000163827	1.56619	6.07773e-10	4.7726e-09	175.982	192.517	287.097	76.5895	82.5418	63.8179	LRRC2
ENSG00000125618	1.56519	1.24272e-20	2.5256e-19	349.438	401.654	348.618	133.684	126.149	114.375	PAX8
ENSG00000103769	1.55711	4.8795e-102	1.269e-99	15418.2	14357.7	13874.8	4958.82	4883.98	4989.4	RAB11A
ENSG00000169247	1.55703	3.94724e-16	5.6132e-15	341.859	287.39	375.65	125.328	93.4435	120.177	SH3TC2
ENSG00000120068	1.55701	3.45115e-21	7.32428e-20	346.912	391.266	420.392	129.506	138.608	126.807	HOXB8
ENSG00000151917	1.55676	5.5523e-07	2.93977e-06	86.7279	82.4082	89.4848	23.6731	31.1478	32.3234	BEND6
ENSG00000172183	1.55661	1.23734e-06	6.20653e-06	107.778	76.8682	105.331	36.206	23.3609	37.2962	ISG20
ENSG00000221869	1.55622	9.08646e-37	4.0064e-35	1235.24	1117.7	988.994	369.022	389.348	378.764	CEBPD
ENSG00000253930	1.55589	1.32364e-11	1.23315e-10	171.772	158.584	180.834	57.094	49.8366	64.6467	TNFRSF10A-AS1
ENSG00000139725	1.5525	3.25107e-17	5.0747e-16	454.69	587.245	396.157	174.067	149.51	166.59	RHOF
ENSG00000153363	1.54957	0.0199441	0.0425562	21.8925	14.5426	21.4391	9.74776	3.11478	6.63044	LINC00467
ENSG00000149531	1.54669	2.70762e-21	5.78632e-20	359.542	420.351	371.921	132.291	123.034	137.582	FRG1BP
ENSG00000137507	1.54471	2.50942e-34	1.00797e-32	6784.98	6913.29	7738.57	2069.31	2314.29	2953.03	LRRC32
ENSG00000224743	1.54451	0.00725936	0.0174579	20.2084	22.1602	38.2175	11.1403	9.34435	7.45924	TEX26-AS1
ENSG00000172927	1.54442	3.33269e-08	2.08296e-07	194.506	265.922	141.684	75.197	52.9513	77.0788	MYEOV
ENSG00000227953	1.54166	0.0226239	0.0474561	14.3143	17.3127	21.4391	8.35522	6.22957	4.14402	LINC01341
ENSG00000172824	1.5405	1.7052e-05	7.15468e-05	83.3598	64.4031	57.7923	25.0657	20.2461	24.8641	CES4A
ENSG00000185015	1.53991	5.53891e-09	3.83179e-08	134.723	169.664	128.634	45.9537	42.0496	58.8451	CA13
ENSG00000099377	1.53693	7.93966e-12	7.55277e-11	181.876	170.357	178.97	51.5239	60.7383	68.7908	HSD3B7
ENSG00000213963	1.53687	2.32167e-08	1.47939e-07	134.723	145.426	144.481	65.4492	31.1478	48.8995	AC019080.1
ENSG00000137968	1.53502	0.0217998	0.0459724	284.602	83.7932	475.388	100.263	99.6731	91.1685	SLC44A5
ENSG00000169255	1.5304	3.35523e-35	1.39519e-33	762.027	734.749	707.49	239.516	274.101	251.128	B3GALNT1
ENSG00000198598	1.52903	1.37659e-30	4.7466e-29	919.484	797.075	924.677	288.255	278.773	341.467	MMP17
ENSG00000264081	1.52567	0.00148814	0.00422852	38.7328	29.7778	55.928	19.4955	12.4591	11.6033	NA
ENSG00000268358	1.5243	2.44045e-07	1.36715e-06	91.78	87.9483	109.06	34.8134	31.1478	33.981	NA
ENSG00000183111	1.52336	5.75862e-11	5.03191e-10	181.034	148.889	197.612	58.4865	62.2957	62.1603	ARHGEF37
ENSG00000187838	1.52306	1.20354e-12	1.25626e-11	225.661	243.07	211.594	59.8791	85.6566	89.5109	PLSCR3
ENSG00000254837	1.52156	0.00077778	0.00236697	36.2068	40.1654	42.8782	16.7104	9.34435	14.9185	AP001372.2
ENSG00000177406	1.5164	0.000314835	0.00103933	42.1009	68.5581	43.8103	16.7104	17.1313	19.8913	AC021054.1
ENSG00000043591	1.51619	2.42237e-11	2.19285e-10	682.877	657.881	366.329	171.282	230.494	196.427	ADRB1
ENSG00000128567	1.51459	1.16931e-37	5.27701e-36	19855.6	21883.9	16807.3	6124.38	6609.57	7750.15	PODXL
ENSG00000166147	1.51321	1.80726e-39	8.693e-38	12084.6	13690.2	12253.8	3972.91	4083.48	5254.62	FBN1
ENSG00000162783	1.51193	4.93156e-43	2.7025e-41	5152.31	4962.5	4014.7	1708.64	1548.05	1695.73	IER5
ENSG00000203288	1.51178	0.00701038	0.0169424	27.7866	24.2377	22.3712	11.1403	7.78696	7.45924	TDRKH-AS1
ENSG00000185215	1.51023	4.62506e-29	1.47541e-27	1716.88	2022.81	1630.3	536.127	615.17	727.69	TNFAIP2
ENSG00000143816	1.51014	4.83258e-05	0.00018725	100.2	54.0155	80.1635	29.2433	32.7052	21.5489	WNT9A
ENSG00000143797	1.50919	8.7557e-17	1.31713e-15	412.589	610.79	480.981	174.067	193.117	164.103	MBOAT2
ENSG00000168062	1.50729	1.60283e-07	9.17678e-07	94.3061	103.876	131.431	41.7761	35.82	38.125	BATF2
ENSG00000177685	1.50382	8.69516e-12	8.24589e-11	246.711	218.832	329.043	82.1597	98.1157	98.6277	CRACR2B
ENSG00000260077	1.50342	9.70824e-08	5.73818e-07	99.3582	117.034	104.399	33.4209	45.1644	35.6386	AC104794.2
ENSG00000157890	1.502	0.0140756	0.0313554	24.4185	14.5426	29.8283	6.96268	7.78696	9.11685	MEGF11
ENSG00000172476	1.50093	0.00435799	0.0111078	58.0993	38.0878	51.2674	12.5328	34.2626	7.45924	RAB40A
ENSG00000179044	1.49923	2.82189e-18	4.76337e-17	1582.15	2068.52	1254.65	529.164	538.858	663.872	EXOC3L1
ENSG00000052126	1.49923	9.57804e-28	2.8317e-26	904.328	756.909	933.066	334.209	309.921	276.821	PLEKHA5
ENSG00000239282	1.49922	7.31192e-09	4.97094e-08	135.565	159.969	124.906	59.8791	42.0496	47.2419	CASTOR1
ENSG00000131979	1.49568	1.23787e-15	1.69135e-14	241.659	270.77	276.844	97.4776	98.1157	86.1957	GCH1
ENSG00000168939	1.49465	7.37165e-06	3.2948e-05	64.8354	72.7131	87.6206	27.8507	26.4757	25.6929	SPRY3
ENSG00000185432	1.49037	3.62059e-42	1.92897e-40	1172.93	1116.32	1230.42	447.004	386.233	417.717	METTL7A
ENSG00000167191	1.48693	3.84413e-07	2.08646e-06	3123.05	3809.48	1916.47	1072.25	1119.77	966.386	GPRC5B
ENSG00000148180	1.48659	3.16104e-07	1.74158e-06	6609.84	6735.31	11620.9	2807.35	2923.23	3177.64	GSN
ENSG00000186466	1.48546	0.000128938	0.000459991	69.8875	43.6279	80.1635	22.2806	23.3609	23.2065	AQP7P1
ENSG00000133574	1.48288	7.18042e-80	1.08016e-77	9273.99	8161.19	8549.53	3069.15	3125.69	3101.39	GIMAP4
ENSG00000254429	1.48265	4.28939e-21	9.02831e-20	700.559	799.845	995.519	281.292	280.331	327.378	AP001972.1
ENSG00000162433	1.48242	3.29321e-91	6.47833e-89	4861.81	4831.62	4864.81	1746.24	1792.56	1677.5	AK4
ENSG00000166432	1.47947	1.3985e-05	5.95742e-05	105.252	65.7881	115.585	36.206	40.4922	27.3505	ZMAT1
ENSG00000170522	1.47942	2.39829e-35	1.00271e-33	3368.07	2974.31	2668.7	1116.81	1175.83	947.324	ELOVL6
ENSG00000108798	1.47905	1.11987e-38	5.28716e-37	5749.3	6109.29	4793.96	1946.77	1820.59	2199.65	ABI3
ENSG00000026950	1.47894	1.96362e-33	7.70582e-32	749.396	819.927	795.11	265.974	274.101	304.171	BTN3A1
ENSG00000021355	1.47671	2.12129e-63	2.1845e-61	1972.85	2042.2	2087.05	707.409	745.991	738.465	SERPINB1
ENSG00000169744	1.47657	5.10679e-16	7.18886e-15	952.323	778.377	1347.87	366.237	373.774	365.503	LDB2
ENSG00000111077	1.47491	4.26073e-17	6.57712e-16	3664.46	4892.56	3671.68	1114.03	1367.39	1910.39	TNS2
ENSG00000242600	1.47337	8.84122e-06	3.89603e-05	72.4136	68.5581	77.3671	29.2433	28.0331	22.3777	MBL1P
ENSG00000225507	1.47322	0.000210304	0.000723198	49.6791	69.2506	46.6067	20.888	23.3609	16.5761	AC069282.1
ENSG00000273369	1.47303	0.00403645	0.0103762	22.7345	36.0103	41.946	13.9254	14.0165	9.11685	AC096586.2
ENSG00000204642	1.47289	0.000136145	0.00048379	53.0472	76.8682	56.8602	19.4955	31.1478	18.2337	HLA-F
ENSG00000255202	1.47225	0.000861539	0.00259002	52.2051	38.0878	35.4211	15.3179	14.0165	15.7473	AL049629.1
ENSG00000071282	1.47051	1.02774e-19	1.93255e-18	725.82	800.537	598.43	270.152	210.248	282.622	LMCD1
ENSG00000146859	1.47033	4.74815e-21	9.96657e-20	570.888	499.297	478.185	164.319	180.658	209.688	TMEM140
ENSG00000002587	1.46727	3.10824e-05	0.000124524	76.6237	58.863	82.0278	19.4955	32.7052	26.5217	HS3ST1
ENSG00000205177	1.46722	2.8041e-07	1.55666e-06	134.723	101.106	118.381	45.9537	31.1478	48.8995	C11orf91
ENSG00000072832	1.46232	5.30053e-18	8.76416e-17	428.587	476.444	565.805	154.572	202.461	177.364	CRMP1
ENSG00000232274	1.45806	0.017514	0.037882	33.6807	13.1576	30.7604	9.74776	12.4591	6.63044	NA
ENSG00000171115	1.45782	3.96094e-77	5.57585e-75	3919.6	3835.79	4011.9	1417.6	1370.51	1488.53	GIMAP8
ENSG00000089127	1.45581	1.23319e-08	8.15252e-08	361.226	274.925	600.294	147.609	143.28	158.302	OAS1
ENSG00000118640	1.45344	3.06835e-21	6.52992e-20	1624.25	1636.39	1122.29	570.94	484.349	544.525	VAMP8
ENSG00000184232	1.45291	2.08164e-59	1.92414e-57	7084.74	7035.17	6068.19	2381.24	2435.76	2554.38	OAF
ENSG00000197701	1.45214	2.97044e-19	5.39389e-18	375.54	402.346	390.564	147.609	119.919	155.815	NA
ENSG00000131370	1.45182	2.8905e-42	1.55077e-40	3076.73	2960.46	3005.2	1180.87	931.321	1185.19	SH3BP5
ENSG00000137486	1.45032	2.55498e-48	1.65416e-46	4983.06	5102.39	5624.5	1917.52	1714.69	2105.99	ARRB1
ENSG00000163735	1.45005	0.00184796	0.0051536	27.7866	48.4754	41.0139	13.9254	14.0165	14.9185	CXCL5
ENSG00000155016	1.44789	1.25668e-27	3.70107e-26	759.501	926.573	806.296	311.928	325.495	280.965	CYP2U1
ENSG00000101445	1.44782	1.54056e-16	2.27074e-15	2443.54	2330.98	3508.55	921.859	845.664	1260.61	PPP1R16B
ENSG00000089060	1.44746	1.54647e-35	6.59141e-34	3533.95	4398.8	3581.26	1282.53	1378.29	1555.67	SLC8B1
ENSG00000128052	1.44656	1.09815e-32	4.17078e-31	8228.2	8324.62	10867.7	3207.01	3142.82	3703.1	KDR
ENSG00000089847	1.44649	0.0107691	0.0247479	18.5244	24.9302	41.946	12.5328	10.9017	8.28804	ANKRD24
ENSG00000143450	1.44626	1.40936e-06	6.9823e-06	120.409	118.419	97.8741	27.8507	56.0661	40.6114	OAZ3
ENSG00000132274	1.44391	3.91256e-31	1.39291e-29	3567.63	3231.23	4401.54	1360.51	1490.42	1269.73	TRIM22
ENSG00000243056	1.44248	2.81841e-07	1.56347e-06	124.619	197.364	207.866	61.2716	84.0992	52.2147	EIF4EBP3
ENSG00000249631	1.44026	0.000230979	0.000786889	73.2556	48.4754	49.4031	18.103	23.3609	21.5489	AC005699.1
ENSG00000272198	1.43895	0.000143353	0.000507523	63.9934	64.4031	47.5388	16.7104	24.9183	23.2065	NA
ENSG00000127824	1.43894	8.68852e-31	3.01621e-29	867.279	824.775	996.451	335.601	319.265	334.837	TUBA4A
ENSG00000204257	1.43885	0.00595342	0.0146699	26.9446	24.2377	31.6925	9.74776	10.9017	9.94565	HLA-DMA
ENSG00000129595	1.43679	4.86638e-23	1.13999e-21	576.783	602.48	631.055	257.619	222.707	193.111	EPB41L4A
ENSG00000167261	1.4323	0.0221904	0.0466807	14.3143	24.2377	27.964	11.1403	9.34435	4.97283	DPEP2
ENSG00000066735	1.43114	2.24689e-14	2.74711e-13	1446.59	1774.2	1066.36	419.154	541.973	625.747	KIF26A
ENSG00000175294	1.43082	7.77102e-05	0.000289344	58.0993	80.3307	106.263	29.2433	38.9348	24.0353	CATSPER1
ENSG00000125347	1.43025	1.32376e-41	6.72574e-40	1365.75	1517.28	1403.79	495.743	521.726	568.56	IRF1
ENSG00000261542	1.42883	0.011373	0.0259953	24.4185	26.3152	20.5069	6.96268	9.34435	9.94565	AC011978.2
ENSG00000102981	1.42857	3.46605e-05	0.000137602	69.0455	69.2506	94.1455	37.5985	26.4757	23.2065	PARD6A
ENSG00000204161	1.42739	8.15204e-05	0.000302706	111.988	73.4057	59.6566	27.8507	26.4757	35.6386	C10orf128
ENSG00000213204	1.42666	0.0146858	0.0325257	18.5244	22.1602	34.489	12.5328	9.34435	6.63044	AL049697.1
ENSG00000197261	1.42639	1.67105e-24	4.25923e-23	781.393	675.194	790.449	320.283	261.642	256.101	C6orf141
ENSG00000109654	1.42512	2.83015e-20	5.56741e-19	476.582	451.514	420.392	171.282	144.837	182.337	TRIM2
ENSG00000113163	1.42227	2.27198e-48	1.47717e-46	2367.76	2212.56	2142.98	889.831	855.008	770.788	COL4A3BP
ENSG00000272142	1.41923	1.14846e-05	4.96255e-05	79.1497	108.031	135.159	33.4209	34.2626	50.5571	AL359643.3
ENSG00000105974	1.41442	2.83196e-82	4.62273e-80	52222	46260.8	47833.4	17999.9	18210.6	18677.9	CAV1
ENSG00000148935	1.4143	0.00726011	0.0174579	26.9446	24.9302	31.6925	9.74776	14.0165	8.28804	GAS2
ENSG00000245532	1.41377	1.19083e-06	5.98693e-06	6318.51	4693.81	6774.75	2943.82	2093.14	1641.03	NEAT1
ENSG00000253846	1.40993	9.69388e-07	4.94655e-06	128.829	159.276	155.666	32.0283	65.4105	67.962	PCDHGA10
ENSG00000153395	1.40943	5.86687e-48	3.71988e-46	10339.1	12035.8	10030.7	3796.05	4039.88	4358.68	LPCAT1
ENSG00000140470	1.40589	0.00340098	0.00890827	39.5749	42.2429	26.0997	15.3179	15.5739	10.7745	ADAMTS17
ENSG00000251562	1.40569	2.97436e-18	5.01522e-17	16437.9	13366.1	20204	7516.91	6428.92	4934.7	MALAT1
ENSG00000260461	1.4019	1.21696e-05	5.23494e-05	74.0976	87.9483	76.435	34.8134	23.3609	31.4946	AL133355.1
ENSG00000099337	1.40055	9.56084e-27	2.69177e-25	824.336	880.175	735.454	277.115	323.938	322.405	KCNK6
ENSG00000026036	1.40011	1.86806e-08	1.20587e-07	431.113	286.005	219.984	132.291	110.575	112.717	RTEL1-TNFRSF6B
ENSG00000230439	1.39594	0.00163665	0.00461463	31.9967	45.7054	45.6746	13.9254	14.0165	18.2337	AL512488.1
ENSG00000166780	1.39079	0.000393295	0.00127422	3009.37	1180.72	1791.56	816.026	714.843	750.068	C16orf45
ENSG00000156535	1.39043	4.54584e-82	7.34225e-80	10639.7	10682.6	11001	3878.21	4290.62	4160.6	CD109
ENSG00000174428	1.38769	0.000116491	0.000419292	53.8892	65.7881	61.5208	25.0657	18.6887	24.8641	GTF2IRD2B
ENSG00000157306	1.38718	0.00160021	0.00452184	32.8387	42.9354	42.8782	13.9254	15.5739	15.7473	ZFHX2-AS1
ENSG00000139192	1.38639	1.21618e-13	1.39993e-12	261.868	290.16	329.043	126.721	99.6731	110.231	TAPBPL
ENSG00000137960	1.38606	1.069e-05	4.65326e-05	146.511	137.116	77.3671	41.7761	51.394	45.5842	GIPC2
ENSG00000158555	1.38591	1.55773e-16	2.29384e-15	1135.88	1160.64	1686.23	465.107	467.218	585.965	GDPD5
ENSG00000115290	1.38557	5.33897e-42	2.79594e-40	2784.55	2875.98	2373.21	991.486	1059.03	1026.06	GRB14
ENSG00000085465	1.38221	0.00984318	0.0229221	31.1547	20.7752	31.6925	11.1403	7.78696	12.4321	OVGP1
ENSG00000230753	1.38047	0.00169744	0.00477112	37.0488	39.4729	37.2854	15.3179	15.5739	13.2609	ZNF341-AS1
ENSG00000237781	1.37925	0.00479031	0.0120773	32.8387	36.0103	48.471	13.9254	7.78696	21.5489	AL356356.1
ENSG00000258682	1.37863	0.00712636	0.0171848	31.9967	23.5452	30.7604	12.5328	10.9017	9.94565	AL132989.1
ENSG00000236304	1.37776	3.54572e-05	0.00014051	79.9917	67.8656	73.6386	20.888	31.1478	32.3234	AP001189.1
ENSG00000153531	1.37662	0.00305063	0.00809563	51.3631	52.6305	28.8961	22.2806	18.6887	11.6033	ADPRHL1
ENSG00000196998	1.37576	4.83255e-59	4.41373e-57	2342.49	2317.82	2276.27	850.84	929.763	893.451	WDR45
ENSG00000225969	1.37364	0.000707521	0.00217646	55.5732	42.2429	49.4031	16.7104	15.5739	23.2065	ABHD11-AS1
ENSG00000134245	1.37341	2.21967e-05	9.13098e-05	114.514	123.266	222.78	54.3089	45.1644	75.4212	WNT2B
ENSG00000224468	1.37324	0.0133813	0.0299916	26.1026	22.1602	27.964	9.74776	14.0165	6.63044	LAMC1-AS1
ENSG00000203943	1.37302	2.51443e-06	1.20042e-05	88.4119	87.9483	98.8062	33.4209	32.7052	38.9538	SAMD13
ENSG00000204525	1.3722	3.55177e-69	4.22468e-67	10740.8	12217.2	11339.4	4311.29	4404.31	4531.07	HLA-C
ENSG00000215933	1.37184	7.33279e-06	3.2803e-05	86.7279	110.801	90.417	47.3462	35.82	29.837	NA
ENSG00000151632	1.37176	0.000174905	0.000610497	89.2539	95.5659	52.1995	38.991	24.9183	28.1794	AKR1C2
ENSG00000162542	1.36988	4.06705e-17	6.29081e-16	365.436	418.966	367.261	160.142	155.739	133.438	TMCO4
ENSG00000271927	1.36937	0.0014075	0.00402249	50.5211	43.6279	34.489	18.103	14.0165	17.4049	NA
ENSG00000130755	1.36713	1.62486e-31	5.8663e-30	1732.87	1430.03	1623.78	678.165	560.661	614.973	GMFG
ENSG00000131981	1.36659	8.40667e-39	3.98123e-37	2824.13	2509.64	2261.36	965.028	982.715	997.052	LGALS3
ENSG00000081189	1.36484	4.95897e-52	3.57232e-50	2219.56	2117.68	2075.86	875.906	788.041	825.489	MEF2C
ENSG00000176438	1.35892	8.28866e-20	1.57598e-18	719.084	662.728	558.348	233.946	241.396	277.649	SYNE3
ENSG00000138356	1.35595	5.498e-07	2.91303e-06	132.197	150.274	231.169	69.6268	62.2957	67.962	AOX1
ENSG00000260781	1.35207	0.00298495	0.00794192	89.2539	60.9405	58.7244	22.2806	10.9017	45.5842	ARHGAP23P1
ENSG00000105048	1.34921	1.19261e-05	5.13738e-05	387.328	314.398	152.87	139.254	84.0992	111.889	TNNT1
ENSG00000228903	1.34433	0.000562608	0.00176537	47.995	56.093	56.8602	16.7104	29.5905	18.2337	RASA4CP
ENSG00000261087	1.34363	0.0168692	0.0366527	21.8925	33.9328	20.5069	12.5328	10.9017	7.45924	AP003469.4
ENSG00000138685	1.34094	3.48055e-38	1.6086e-36	5187.67	4842	5490.27	2095.77	2253.55	1787.73	FGF2
ENSG00000166265	1.33804	4.10591e-16	5.83343e-15	1623.41	2436.93	1546.41	685.128	800.5	734.321	CYYR1
ENSG00000227354	1.33762	0.000429409	0.00138247	53.0472	47.7829	63.3851	18.103	26.4757	20.7201	RBM26-AS1
ENSG00000158373	1.3369	6.26196e-05	0.000237126	100.2	87.2558	64.3172	40.3836	24.9183	33.981	HIST1H2BD
ENSG00000172031	1.33463	0.0019118	0.00531521	47.153	38.7803	38.2175	16.7104	20.2461	13.2609	EPHX4
ENSG00000112367	1.33305	6.69876e-21	1.38525e-19	1070.21	990.284	781.128	374.592	395.578	360.53	FIG4
ENSG00000258659	1.3311	0.010552	0.0243181	27.7866	31.1628	35.4211	6.96268	10.9017	18.2337	TRIM34
ENSG00000254703	1.32502	1.76032e-18	3.01455e-17	726.662	766.604	605.887	286.863	236.724	309.973	SENCR
ENSG00000175544	1.32224	5.6547e-05	0.00021605	78.3077	82.4082	128.634	33.4209	48.2792	34.8098	CABP4
ENSG00000125740	1.32211	4.46374e-07	2.40153e-06	181.034	193.902	132.363	52.9164	63.8531	83.7093	FOSB
ENSG00000121281	1.31869	8.01537e-16	1.11e-14	525.419	645.416	517.334	208.88	199.346	263.56	ADCY7
ENSG00000272335	1.31751	1.0978e-09	8.3513e-09	165.878	177.974	181.766	64.0567	66.9679	77.9076	AC093297.2
ENSG00000036448	1.31705	0.00761798	0.0182271	36.2068	24.2377	42.8782	18.103	10.9017	12.4321	MYOM2
ENSG00000010438	1.31664	6.19973e-25	1.62059e-23	2983.27	2499.25	2208.23	1146.06	953.124	989.593	PRSS3
ENSG00000064012	1.31596	9.36681e-24	2.29592e-22	734.24	813.695	665.544	310.536	288.118	291.739	CASP8
ENSG00000256885	1.31335	0.0126776	0.0285906	26.9446	28.3928	27.964	15.3179	6.22957	11.6033	NA
ENSG00000135047	1.31292	1.69007e-51	1.19505e-49	10796.4	9748.41	9099.49	4092.67	3820.28	4017.22	CTSL
ENSG00000235831	1.31221	0.0158546	0.0347632	21.8925	45.7054	22.3712	12.5328	12.4591	11.6033	BHLHE40-AS1
ENSG00000175772	1.31152	4.41242e-09	3.08588e-08	162.51	176.589	155.666	69.6268	73.1974	58.8451	LINC01106
ENSG00000140323	1.31097	1.49003e-06	7.36093e-06	106.936	162.046	161.259	51.5239	52.9513	67.1332	DISP2
ENSG00000215788	1.31052	1.23699e-18	2.14639e-17	526.261	523.535	651.562	218.628	224.265	240.353	TNFRSF25
ENSG00000155849	1.3103	4.98632e-15	6.50596e-14	1446.59	1419.64	1001.11	419.154	559.104	579.334	ELMO1
ENSG00000119703	1.30975	0.00182743	0.00510005	45.469	42.2429	48.471	22.2806	10.9017	20.7201	ZC2HC1C
ENSG00000159388	1.30964	2.67587e-18	4.52685e-17	2565.63	2219.48	3200.95	985.916	959.354	1268.07	BTG2
ENSG00000247287	1.30957	6.34839e-05	0.000240162	91.78	89.3333	114.652	29.2433	31.1478	55.5299	AL359220.1
ENSG00000232453	1.30923	0.00222205	0.00609603	61.4673	36.7028	46.6067	23.6731	21.8035	14.0897	AC105277.1
ENSG00000173482	1.30678	6.07448e-29	1.92975e-27	1079.47	960.506	1071.02	410.798	460.988	390.367	PTPRM
ENSG00000162645	1.30628	4.70738e-11	4.14639e-10	1093.78	984.051	1818.59	569.547	515.497	490.652	GBP2
ENSG00000133460	1.30563	5.51436e-09	3.81652e-08	179.35	180.052	247.948	83.5522	82.5418	79.5652	SLC2A11
ENSG00000096433	1.30507	5.06207e-33	1.95157e-31	9312.72	9606.45	8550.46	3326.77	3468.31	4310.61	ITPR3
ENSG00000154556	1.30328	2.55189e-20	5.03294e-19	778.025	830.315	1012.3	350.919	322.38	383.736	SORBS2
ENSG00000166924	1.3032	3.81966e-10	3.06052e-09	197.874	216.754	190.155	69.6268	82.5418	91.1685	NYAP1
ENSG00000138642	1.30279	0.000214728	0.00073742	65.6774	69.9431	82.9599	40.3836	18.6887	29.0082	HERC6
ENSG00000139194	1.30233	0.0128119	0.0288419	18.5244	48.4754	36.3532	13.9254	14.0165	14.0897	RBP5
ENSG00000183621	1.30134	5.12772e-16	7.21171e-15	2267.56	1790.13	1383.29	768.68	761.565	680.448	ZNF438
ENSG00000071073	1.29988	3.35038e-39	1.6015e-37	2001.48	1781.13	2085.18	779.82	788.041	812.228	MGAT4A
ENSG00000268913	1.29614	0.000103073	0.000375846	74.0976	100.413	69.91	25.0657	42.0496	33.1522	NA
ENSG00000184005	1.29576	4.0496e-42	2.14266e-40	1784.24	1933.48	1910.87	714.371	812.959	766.644	ST6GALNAC3
ENSG00000272750	1.29085	0.00940297	0.0219933	27.7866	38.7803	38.2175	11.1403	9.34435	20.7201	AL592148.3
ENSG00000090554	1.29032	0.000106835	0.000387903	61.4673	75.4832	73.6386	33.4209	23.3609	29.0082	FLT3LG
ENSG00000205220	1.28972	8.68073e-31	3.01621e-29	1064.31	1199.42	1209.91	506.883	468.775	448.383	PSMB10
ENSG00000250510	1.28946	2.21833e-19	4.07642e-18	430.271	408.579	431.578	169.889	174.428	174.878	GPR162
ENSG00000133466	1.2894	6.54297e-22	1.43422e-20	1845.7	2179.32	1713.26	671.203	772.467	898.424	C1QTNF6
ENSG00000261326	1.28921	4.15021e-05	0.000162783	93.464	76.1757	102.535	45.9537	38.9348	28.1794	LINC01355
ENSG00000164056	1.28753	2.90813e-30	9.7642e-29	906.012	952.196	943.319	410.798	348.856	386.223	SPRY1
ENSG00000114796	1.28631	4.69782e-28	1.40513e-26	1107.25	1085.16	1271.43	434.471	481.234	500.598	KLHL24
ENSG00000185527	1.28231	0.00411289	0.0105479	36.2068	35.3178	44.7424	16.7104	10.9017	19.0625	PDE6G
ENSG00000124496	1.28226	7.58098e-26	2.07349e-24	770.447	770.759	868.749	306.358	341.069	341.467	TRERF1
ENSG00000185339	1.28213	5.24418e-23	1.22663e-21	2792.97	3161.29	3664.22	1249.11	1174.27	1522.51	TCN2
ENSG00000248441	1.28014	2.44997e-10	2.00279e-09	255.132	270.077	360.736	118.366	137.051	111.06	LINC01197
ENSG00000152818	1.2801	6.90189e-31	2.4234e-29	11270.4	8988.04	11257.4	4411.56	3899.71	4657.88	UTRN
ENSG00000125864	1.27879	9.47805e-13	1.00228e-11	330.071	264.537	281.504	119.758	119.919	121.005	BFSP1
ENSG00000223947	1.27665	0.0109117	0.0250605	44.627	24.2377	29.8283	12.5328	17.1313	11.6033	AC016738.1
ENSG00000196776	1.27451	5.99808e-46	3.48616e-44	3885.91	3858.64	3529.99	1558.25	1661.74	1449.58	CD47
ENSG00000121060	1.27435	4.77338e-47	2.92971e-45	11389.1	11453.4	10870.5	4326.61	4437.01	5161.79	TRIM25
ENSG00000144843	1.27417	5.48936e-06	2.50779e-05	170.088	223.679	362.6	122.543	104.345	87.0245	ADPRH
ENSG00000258727	1.27414	2.20725e-07	1.24241e-06	146.511	128.806	167.784	64.0567	49.8366	67.1332	AL135999.1
ENSG00000167646	1.26697	0.0151626	0.0334226	35.3648	20.7752	29.8283	12.5328	9.34435	13.2609	DNAAF3
ENSG00000086506	1.26579	0.00135072	0.00387681	69.0455	40.1654	78.2992	25.0657	21.8035	29.837	HBQ1
ENSG00000171223	1.2646	1.59652e-28	4.88963e-27	3952.43	4279.69	3187.9	1568	1597.88	1588.82	JUNB
ENSG00000183638	1.26367	0.00199738	0.00553409	62.3094	69.2506	42.8782	18.103	18.6887	33.981	RP1L1
ENSG00000120215	1.26144	0.0231246	0.0484202	29.4706	26.3152	31.6925	6.96268	7.78696	19.8913	MLANA
ENSG00000001460	1.26005	3.69726e-23	8.78185e-22	676.141	700.816	648.765	300.788	250.74	291.739	STPG1
ENSG00000222047	1.2553	0.00125944	0.00364413	47.995	47.0904	46.6067	16.7104	21.8035	20.7201	C10orf55
ENSG00000266405	1.25526	0.0152236	0.0335377	28.6286	23.5452	27.964	12.5328	12.4591	9.11685	CBX3P2
ENSG00000188452	1.25505	2.65171e-17	4.16884e-16	625.62	754.139	601.226	246.479	311.478	274.334	CERKL
ENSG00000264235	1.25394	0.002916	0.0077787	47.153	46.3979	34.489	19.4955	20.2461	14.9185	AP005329.1
ENSG00000167972	1.25326	2.95733e-23	7.07914e-22	10855.3	13899.3	11867	4385.1	5008.57	5961.59	ABCA3
ENSG00000185880	1.25221	1.72451e-20	3.45893e-19	827.704	766.604	966.623	323.068	376.889	372.962	TRIM69
ENSG00000142089	1.2484	1.0738e-45	6.19411e-44	22545.9	25668.4	25173.2	9640.53	10082.6	11158.2	IFITM3
ENSG00000183208	1.24733	3.41194e-05	0.000135664	83.3598	101.106	77.3671	33.4209	42.0496	35.6386	GDPGP1
ENSG00000186205	1.24356	0.000785974	0.00238764	78.3077	108.031	49.4031	30.6358	37.3774	32.3234	MARC1
ENSG00000243243	1.24183	3.47551e-09	2.46547e-08	242.501	208.444	198.545	110.01	77.8696	87.0245	AC073130.2
ENSG00000169783	1.24174	5.15092e-15	6.70362e-14	1034.84	900.951	1229.48	378.77	422.053	530.435	LINGO1
ENSG00000163132	1.24035	8.80849e-06	3.88384e-05	164.194	137.809	115.585	79.3746	52.9513	46.4131	MSX1
ENSG00000183018	1.23584	1.45482e-11	1.35044e-10	497.633	401.654	584.448	186.6	194.674	243.669	SPNS2
ENSG00000147113	1.2358	0.0193159	0.0413481	467.32	135.731	434.374	150.394	154.182	135.924	CXorf36
ENSG00000205593	1.23046	1.99186e-05	8.25362e-05	140.617	111.493	212.527	64.0567	59.1809	72.9348	DENND6B
ENSG00000139679	1.22973	1.13969e-14	1.43575e-13	576.783	568.548	659.951	246.479	313.036	216.318	LPAR6
ENSG00000272782	1.2286	0.017932	0.0386934	23.5765	42.2429	28.8961	8.35522	14.0165	17.4049	NA
ENSG00000136114	1.22822	7.51086e-19	1.32773e-17	738.45	592.785	724.268	278.507	306.806	291.739	THSD1
ENSG00000253981	1.2281	0.00023906	0.000811714	58.0993	69.9431	70.8422	30.6358	24.9183	29.0082	ALG1L13P
ENSG00000224167	1.2267	1.67032e-09	1.24173e-08	239.975	201.519	192.02	97.4776	85.6566	87.8533	AL390729.1
ENSG00000197162	1.22619	8.95013e-15	1.13968e-13	362.91	392.651	357.007	157.357	141.723	173.22	ZNF785
ENSG00000109787	1.226	1.98662e-26	5.53224e-25	3698.14	4140.49	3066.72	1565.21	1594.77	1505.94	KLF3
ENSG00000158769	1.22589	1.17089e-18	2.03698e-17	2118.52	2128.07	2908.26	939.962	984.272	1128.83	F11R
ENSG00000230812	1.22529	0.0216028	0.0456009	46.311	23.5452	36.3532	12.5328	7.78696	23.2065	NA
ENSG00000197956	1.22419	2.49694e-54	1.88735e-52	46852.4	47689.4	46696.2	19459.3	18976.8	22005.6	S100A6
ENSG00000185201	1.22343	5.62874e-59	5.1105e-57	14957.6	16231.7	15495.8	6469.72	6446.05	7068.87	IFITM2
ENSG00000163810	1.22228	0.0116477	0.0265718	42.9429	42.9354	23.3033	11.1403	17.1313	18.2337	TGM4
ENSG00000149809	1.22028	5.76088e-14	6.83114e-13	405.011	401.654	506.149	171.282	200.904	190.625	TM7SF2
ENSG00000239388	1.21992	0.00685446	0.0165969	37.0488	31.8553	41.0139	18.103	10.9017	17.4049	ASB14
ENSG00000141198	1.21946	0.00548525	0.0136323	74.0976	38.0878	83.892	26.4582	42.0496	17.4049	TOM1L1
ENSG00000078081	1.21737	3.28653e-07	1.80618e-06	293.022	504.837	291.758	168.497	129.264	169.905	LAMP3
ENSG00000151914	1.21736	3.93702e-19	7.08202e-18	7869.5	5886.99	8217.69	3202.83	2712.98	3526.56	DST
ENSG00000240303	1.2173	3.59448e-05	0.000142369	92.622	81.7157	96.9419	34.8134	48.2792	34.8098	ACAD11
ENSG00000261490	1.21603	5.42547e-06	2.47985e-05	117.041	103.876	133.295	45.9537	62.2957	45.5842	AC005674.2
ENSG00000250131	1.21568	0.0200057	0.04267	26.1026	22.8527	43.8103	13.9254	9.34435	15.7473	AC078881.1
ENSG00000266037	1.21275	0.00481389	0.0121288	223.135	75.4832	75.5028	72.4119	37.3774	51.3859	NA
ENSG00000262089	1.21251	0.000563076	0.00176648	56.4152	71.3281	76.435	38.991	21.8035	27.3505	AC040977.1
ENSG00000182752	1.21179	0.0064908	0.0158515	62.3094	58.1705	189.223	40.3836	38.9348	53.0435	PAPPA
ENSG00000168394	1.21092	1.43501e-33	5.66036e-32	3264.5	3417.52	2856.99	1290.88	1365.83	1460.35	TAP1
ENSG00000068305	1.21067	3.53357e-47	2.1951e-45	2712.14	2903.68	2755.39	1247.71	1224.11	1151.21	MEF2A
ENSG00000197776	1.21007	0.000272445	0.000912552	74.9396	66.4806	62.453	27.8507	35.82	25.6929	KLHDC1
ENSG00000012822	1.20979	8.39131e-40	4.0875e-38	3155.88	3152.29	3502.96	1378.61	1340.91	1513.4	CALCOCO1
ENSG00000006534	1.2097	0.00645206	0.015766	89.2539	89.3333	33.5568	37.5985	18.6887	34.8098	ALDH3B1
ENSG00000164070	1.20949	7.33045e-28	2.1714e-26	1449.11	1261.75	1491.41	608.538	640.088	571.875	HSPA4L
ENSG00000102897	1.20897	1.60336e-35	6.79614e-34	1615.83	1544.29	1490.48	657.277	638.531	710.285	LYRM1
ENSG00000140398	1.20366	1.3115e-14	1.64141e-13	373.014	400.269	341.161	157.357	169.756	158.302	NEIL1
ENSG00000114166	1.20162	5.12243e-11	4.49906e-10	251.763	265.23	230.237	103.048	104.345	116.033	KAT2B
ENSG00000133401	1.20127	0.0138655	0.0309503	37.0488	45.7054	27.964	19.4955	7.78696	19.8913	PDZD2
ENSG00000166289	1.20092	2.24517e-18	3.81505e-17	791.497	675.886	631.055	324.461	302.134	288.424	PLEKHF1
ENSG00000136156	1.20045	7.82978e-47	4.72993e-45	13980	14356.3	14224.4	5649.52	6125.22	6734.87	ITM2B
ENSG00000203546	1.19958	0.00835099	0.0197518	44.627	38.0878	31.6925	22.2806	17.1313	11.6033	AL139353.1
ENSG00000117791	1.19925	3.36444e-45	1.91911e-43	1945.9	2034.58	2006.88	855.017	892.386	861.957	MARC2
ENSG00000170917	1.19913	2.68167e-06	1.27656e-05	159.983	145.426	119.313	71.0194	66.9679	49.7283	NUDT6
ENSG00000160255	1.1965	0.0137928	0.0308015	45.469	39.4729	23.3033	19.4955	10.9017	16.5761	ITGB2
ENSG00000250794	1.19645	0.00779311	0.0185929	42.9429	30.4703	36.3532	12.5328	18.6887	16.5761	ALG1L12P
ENSG00000075213	1.19632	9.1814e-09	6.14925e-08	251.763	326.863	416.664	144.824	140.165	148.356	SEMA3A
ENSG00000168077	1.19323	6.59054e-38	3.00968e-36	8359.56	8505.36	9558.1	3842.01	3539.95	4163.08	SCARA3
ENSG00000157510	1.19311	2.34047e-34	9.45058e-33	3215.67	3014.48	3599.9	1374.43	1403.21	1515.05	AFAP1L1
ENSG00000153721	1.19233	1.44701e-13	1.65323e-12	375.54	373.261	375.65	183.815	172.871	140.068	CNKSR3
ENSG00000232527	1.18798	7.57489e-19	1.3375e-17	621.41	650.956	583.516	252.049	256.97	300.856	AC245595.1
ENSG00000228401	1.18769	1.8731e-07	1.06523e-06	158.299	144.041	163.123	65.4492	59.1809	77.0788	AL590226.1
ENSG00000119632	1.18714	5.59838e-09	3.86944e-08	584.361	569.24	358.872	256.227	193.117	215.489	IFI27L2
ENSG00000182796	1.18666	1.37081e-12	1.42505e-11	301.443	364.951	314.129	139.254	144.837	146.698	TMEM198B
ENSG00000223791	1.18325	0.0105974	0.0244154	32.8387	29.0853	34.489	15.3179	14.0165	13.2609	UBE2E1-AS1
ENSG00000129173	1.18208	7.43527e-14	8.70227e-13	636.566	564.393	468.863	243.694	224.265	265.217	E2F8
ENSG00000213073	1.17949	0.01383	0.0308801	33.6807	30.4703	39.1496	13.9254	9.34435	20.7201	AL353625.1
ENSG00000263327	1.17845	0.000963173	0.00286247	53.8892	59.5555	51.2674	25.0657	24.9183	23.2065	TAPT1-AS1
ENSG00000266714	1.17398	2.55414e-06	1.219e-05	399.117	482.677	231.169	139.254	182.215	172.391	MYO15B
ENSG00000158163	1.1733	2.4213e-07	1.35741e-06	181.034	180.052	146.345	77.982	62.2957	82.8804	DZIP1L
ENSG00000133315	1.1706	1.5656e-45	8.99723e-44	2121.04	2136.38	2101.96	969.205	932.878	924.946	MACROD1
ENSG00000109743	1.16953	3.39086e-24	8.51544e-23	981.793	853.168	918.152	387.125	409.594	424.348	BST1
ENSG00000145990	1.16943	2.99101e-30	1.00205e-28	2208.61	2141.92	1936.04	850.84	939.108	1000.37	GFOD1
ENSG00000151702	1.16903	4.31533e-63	4.29964e-61	11664.5	11003.9	11272.3	5217.83	5013.25	4867.57	FLI1
ENSG00000261468	1.16816	3.52009e-08	2.19384e-07	249.237	269.385	375.65	115.581	152.624	130.122	AC096921.2
ENSG00000115232	1.16514	5.18146e-25	1.35905e-23	2809.82	3282.48	2504.64	1269.99	1333.13	1234.92	ITGA4
ENSG00000184363	1.16491	2.10527e-07	1.18893e-06	229.029	222.987	172.445	94.6925	73.1974	107.745	PKP3
ENSG00000163322	1.16473	1.93593e-19	3.56816e-18	1225.98	1132.25	1403.79	575.118	618.285	490.652	ABRAXAS1
ENSG00000135363	1.16471	1.25405e-14	1.57336e-13	1250.4	892.64	1158.64	534.734	422.053	512.201	LMO2
ENSG00000197497	1.16294	0.0172395	0.0373409	31.9967	47.7829	23.3033	13.9254	15.5739	16.5761	ZNF665
ENSG00000065357	1.1627	2.2161e-30	7.48983e-29	2520.16	2845.51	3012.66	1183.66	1214.77	1337.69	DGKA
ENSG00000225938	1.16243	0.000230273	0.000785004	76.6237	71.3281	67.1136	33.4209	28.0331	33.981	AL109741.1
ENSG00000080298	1.16225	8.08903e-10	6.26859e-09	381.434	301.933	366.329	169.889	119.919	174.878	RFX3
ENSG00000129007	1.16192	2.50647e-14	3.05718e-13	522.051	532.537	483.777	253.442	249.183	191.454	CALML4
ENSG00000168497	1.16185	1.22739e-20	2.49841e-19	8372.19	8121.02	11310.5	4096.84	3962.01	4362.83	CAVIN2
ENSG00000268402	1.16162	0.00374137	0.00970378	52.2051	50.553	74.5707	19.4955	40.4922	20.7201	NA
ENSG00000182511	1.16033	1.85937e-35	7.83795e-34	2139.57	2229.87	2086.12	985.916	879.927	1016.11	FES
ENSG00000155085	1.1596	8.96635e-11	7.68601e-10	260.184	267.307	235.83	116.973	119.919	106.916	AK9
ENSG00000261253	1.15941	0.000222132	0.000760291	132.197	119.111	75.5028	59.8791	37.3774	48.8995	AC137932.2
ENSG00000198336	1.15661	0.00990087	0.023032	32.8387	38.0878	44.7424	18.103	10.9017	21.5489	MYL4
ENSG00000214595	1.15589	4.81858e-05	0.000186849	87.5699	96.2584	99.7383	51.5239	40.4922	36.4674	EML6
ENSG00000166710	1.1535	8.93892e-55	6.85794e-53	48664.4	46260.8	51647.7	22815.3	21945.2	21132.9	B2M
ENSG00000162692	1.15187	0.00915451	0.0214551	62.3094	101.798	32.6247	27.8507	26.4757	33.981	VCAM1
ENSG00000205476	1.15171	9.94197e-23	2.27686e-21	3373.13	3603.8	2729.29	1374.43	1428.13	1563.13	CCDC85C
ENSG00000092758	1.15147	0.00819586	0.0194443	43.785	33.2403	37.2854	20.888	17.1313	14.0897	COL9A3
ENSG00000163131	1.15135	0.000145312	0.000513985	74.9396	96.9509	88.5527	33.4209	35.82	46.4131	CTSS
ENSG00000142303	1.151	1.39143e-07	8.04751e-07	282.918	322.708	411.071	196.348	116.804	144.212	ADAMTS10
ENSG00000083123	1.14955	3.70524e-29	1.18444e-27	1061.79	1081.69	1059.84	499.921	493.693	455.014	BCKDHB
ENSG00000168010	1.14954	3.43762e-19	6.22015e-18	924.536	818.542	1032.8	441.434	420.496	391.196	ATG16L2
ENSG00000143515	1.14945	1.73929e-28	5.28469e-27	7169.79	7621.72	6178.18	2895.08	3133.47	3419.65	ATP8B2
ENSG00000132334	1.14307	5.86942e-36	2.5227e-34	9827.2	10844	8835.7	4560.56	4349.8	4451.51	PTPRE
ENSG00000110876	1.14227	0.0133169	0.0298648	29.4706	43.6279	35.4211	11.1403	21.8035	16.5761	SELPLG
ENSG00000064651	1.14216	5.1751e-36	2.23681e-34	2553	2283.89	2615.57	1107.07	1133.78	1133.8	SLC12A2
ENSG00000119280	1.14078	8.79792e-19	1.54989e-17	1722.77	1818.52	1370.24	724.119	691.482	808.084	C1orf198
ENSG00000136244	1.1406	1.49122e-13	1.70121e-12	498.475	495.142	403.614	214.451	227.379	195.598	IL6
ENSG00000254535	1.14019	0.00436556	0.0111253	40.4169	45.0129	61.5208	23.6731	17.1313	24.8641	PABPC4L
ENSG00000160678	1.13916	0.00118318	0.00344689	80.8338	57.478	64.3172	38.991	21.8035	30.6658	S100A1
ENSG00000172803	1.13896	0.0091011	0.0213463	46.311	29.7778	48.471	18.103	23.3609	15.7473	SNX32
ENSG00000136147	1.13885	8.83015e-19	1.55378e-17	787.287	905.106	967.555	410.798	432.955	368.818	PHF11
ENSG00000198513	1.13846	0.0155596	0.0341898	32.8387	44.3204	27.964	11.1403	17.1313	19.0625	ATL1
ENSG00000214562	1.13692	0.00430955	0.0109953	52.2051	51.2455	36.3532	22.2806	18.6887	22.3777	NUTM2D
ENSG00000176907	1.13685	4.53179e-22	1.0034e-20	1451.64	1729.88	1552	772.858	753.778	634.035	TCIM
ENSG00000269388	1.13685	0.00321569	0.00847502	57.2572	40.1654	72.7064	27.8507	23.3609	25.6929	AC018755.3
ENSG00000181039	1.13631	1.32934e-05	5.68491e-05	112.83	127.421	98.8062	52.9164	54.5087	48.0707	NA
ENSG00000260912	1.13626	1.95031e-06	9.48144e-06	155.773	129.499	183.63	66.8418	77.8696	68.7908	AL158206.1
ENSG00000224660	1.13623	1.72638e-08	1.11912e-07	305.653	283.235	344.89	174.067	146.395	108.573	SH3BP5-AS1
ENSG00000179630	1.13622	1.71124e-12	1.7646e-11	565.836	432.816	584.448	236.731	258.527	226.264	LACC1
ENSG00000143774	1.13554	2.18864e-24	5.55081e-23	19987.8	18053.6	14946.8	8681.07	7624.99	7813.97	GUK1
ENSG00000188177	1.13195	9.85203e-06	4.31051e-05	116.199	113.571	135.159	47.3462	66.9679	53.0435	ZC3H6
ENSG00000140199	1.1303	1.94786e-17	3.0876e-16	912.748	924.496	880.866	391.303	356.643	484.851	SLC12A6
ENSG00000141664	1.13003	1.70205e-28	5.18178e-27	1522.37	1547.75	1380.49	672.595	638.531	717.745	ZCCHC2
ENSG00000244560	1.12954	0.0041342	0.010592	50.5211	42.2429	62.453	16.7104	24.9183	28.1794	AC004890.2
ENSG00000205702	1.12895	0.0184991	0.0398275	34.5228	30.4703	36.3532	8.35522	17.1313	19.8913	CYP2D7
ENSG00000013588	1.12864	2.20016e-12	2.2372e-11	3740.25	3756.15	2371.35	1335.44	1615.02	1563.13	GPRC5A
ENSG00000163376	1.12844	1.1772e-13	1.35914e-12	527.103	504.837	429.714	231.161	241.396	200.571	KBTBD8
ENSG00000235859	1.12786	0.00213006	0.00585834	58.9413	56.093	53.1316	34.8134	20.2461	22.3777	AC006978.1
ENSG00000164683	1.12564	3.96722e-06	1.84296e-05	136.407	179.359	219.984	90.5149	76.3122	78.7364	HEY1
ENSG00000088808	1.12517	1.03838e-21	2.2536e-20	1637.73	1548.44	1318.97	687.913	635.416	737.636	PPP1R13B
ENSG00000059588	1.12515	1.85365e-30	6.30653e-29	2062.94	2101.76	2367.62	1051.37	1002.96	944.008	TARBP1
ENSG00000184678	1.12512	0.000110379	0.000399324	111.988	88.6408	89.4848	37.5985	56.0661	40.6114	HIST2H2BE
ENSG00000259863	1.12372	1.77079e-12	1.81624e-11	663.51	698.739	520.131	259.012	275.658	325.72	SH3RF3-AS1
ENSG00000011405	1.12188	8.59464e-24	2.11002e-22	5912.65	4614.17	6032.77	2647.21	2485.6	2475.64	PIK3C2A
ENSG00000133943	1.11914	2.03636e-28	6.1629e-27	1772.45	1968.8	1952.82	831.344	830.09	952.296	DGLUCY
ENSG00000245571	1.11849	6.03562e-05	0.000229461	91.78	90.0258	108.128	48.7388	37.3774	46.4131	FAM111A-DT
ENSG00000062282	1.11702	8.31956e-07	4.28518e-06	139.775	148.196	176.173	66.8418	74.7548	72.106	DGAT2
ENSG00000170421	1.11693	3.25895e-29	1.04833e-27	1428.91	1561.6	1427.1	657.277	655.662	719.402	KRT8
ENSG00000143545	1.11441	4.76761e-29	1.51772e-27	6658.68	6227.02	7087.01	3392.22	3103.88	2736.71	RAB13
ENSG00000121749	1.11327	1.46541e-27	4.29929e-26	1930.75	1682.1	1752.41	793.746	895.501	794.823	TBC1D15
ENSG00000108691	1.11132	3.45371e-05	0.000137147	439.534	632.951	257.269	172.675	235.166	208.859	CCL2
ENSG00000085871	1.11088	3.76193e-27	1.08298e-25	2683.51	2479.86	2177.46	1166.95	1090.17	1141.26	MGST2
ENSG00000075651	1.11032	4.06749e-27	1.16657e-25	2107.57	2001.34	2438.46	1029.08	1012.31	991.25	PLD1
ENSG00000178695	1.1089	0.000754743	0.00230555	6093.69	6053.89	11446.6	3553.75	3751.76	3633.48	KCTD12
ENSG00000198794	1.10842	0.000882616	0.00264457	161.668	92.7958	207.866	98.8701	60.7383	55.5299	SCAMP5
ENSG00000212670	1.108	0.0193102	0.0413458	24.4185	42.9354	42.8782	18.103	21.8035	12.4321	NA
ENSG00000114670	1.10767	0.00343191	0.00897397	52.2051	72.7131	101.603	47.3462	34.2626	24.8641	NEK11
ENSG00000158352	1.10737	8.43732e-23	1.94388e-21	2942.01	2927.92	2994.95	1249.11	1244.36	1608.71	SHROOM4
ENSG00000181019	1.10648	6.24719e-42	3.2275e-40	11790.8	10647.3	10109	5050.73	5102.02	4965.37	NQO1
ENSG00000140105	1.1059	3.59156e-60	3.38092e-58	17638.6	17199.1	16555.6	7934.67	7737.13	8200.19	WARS
ENSG00000196549	1.1058	4.64362e-20	8.96247e-19	1436.48	1763.12	1562.26	757.54	806.729	656.413	MME
ENSG00000167549	1.10416	1.31366e-05	5.62216e-05	199.558	127.421	217.187	86.3373	79.427	86.1957	CORO6
ENSG00000125945	1.1028	1.84049e-14	2.26832e-13	638.25	623.948	781.128	318.891	283.445	343.954	ZNF436
ENSG00000143842	1.09821	7.76608e-15	9.96641e-14	1326.18	1526.28	1275.16	529.164	632.301	760.014	SOX13
ENSG00000179104	1.09809	6.84427e-17	1.04185e-15	507.737	540.847	494.031	242.301	247.625	232.894	TMTC2
ENSG00000182118	1.09546	1.09386e-07	6.41352e-07	373.014	256.92	260.997	155.964	135.493	126.807	FAM89A
ENSG00000128923	1.09406	7.18814e-20	1.37012e-18	1034	1087.93	924.677	441.434	462.546	518.832	MINDY2
ENSG00000080546	1.09171	6.16957e-18	1.01573e-16	1668.88	1488.89	2046.03	816.026	814.516	809.742	SESN1
ENSG00000205403	1.09052	0.00729833	0.0175373	46.311	37.3953	48.471	26.4582	18.6887	17.4049	CFI
ENSG00000085063	1.08974	1.89019e-56	1.5593e-54	83447.4	76814.9	76583.2	37226.7	36224.9	37825	CD59
ENSG00000095370	1.08941	4.28903e-24	1.07359e-22	3533.95	3765.85	3584.05	1577.74	1552.72	1972.55	SH2D3C
ENSG00000170989	1.08764	4.7605e-38	2.18698e-36	7801.3	8342.62	8392	3787.7	3580.45	4165.57	S1PR1
ENSG00000186364	1.08712	5.30353e-05	0.000203698	113.672	106.646	151.938	48.7388	68.5253	58.0163	NUDT17
ENSG00000125657	1.08555	2.46104e-10	2.01077e-09	410.063	564.393	576.991	231.161	227.379	269.361	TNFSF9
ENSG00000184381	1.08515	0.000124625	0.000445641	114.514	141.271	157.531	45.9537	59.1809	86.1957	PLA2G6
ENSG00000176454	1.08267	5.3169e-24	1.32224e-22	2905.81	3273.48	2619.3	1302.02	1370.51	1478.59	LPCAT4
ENSG00000197937	1.08262	0.000467282	0.00149437	88.4119	106.646	76.435	40.3836	32.7052	53.0435	ZNF347
ENSG00000130222	1.08262	0.00483727	0.0121837	46.311	69.2506	43.8103	27.8507	24.9183	23.2065	GADD45G
ENSG00000203326	1.08177	0.00185347	0.00516804	75.7816	56.7855	113.72	40.3836	37.3774	38.125	ZNF525
ENSG00000248712	1.07826	0.00298999	0.00795257	53.8892	52.6305	47.5388	25.0657	21.8035	25.6929	CCDC153
ENSG00000158470	1.07737	4.57187e-52	3.309e-50	7681.73	7731.14	8218.62	3796.05	3634.95	3764.43	B4GALT5
ENSG00000143554	1.07654	4.03042e-06	1.87119e-05	624.778	697.354	335.568	253.442	239.838	291.739	SLC27A3
ENSG00000261533	1.07603	0.0238442	0.0497302	23.5765	36.0103	37.2854	12.5328	15.5739	17.4049	NA
ENSG00000196872	1.07505	0.000321997	0.00106092	149.037	128.114	88.5527	51.5239	46.7218	72.9348	KIAA1211L
ENSG00000140406	1.07442	8.02098e-33	3.06154e-31	6658.68	7081.57	6046.75	2998.13	3054.05	3338.42	TLNRD1
ENSG00000171227	1.07052	1.30705e-06	6.51573e-06	403.327	280.465	471.66	181.03	146.395	217.976	TMEM37
ENSG00000150977	1.06936	5.65789e-19	1.0083e-17	2083.15	2062.98	1615.39	970.598	879.927	896.766	RILPL2
ENSG00000167771	1.06927	0.000726447	0.0022279	71.5716	101.798	68.0458	38.991	37.3774	38.9538	RCOR2
ENSG00000163565	1.06782	3.56916e-42	1.90819e-40	6986.23	6186.85	6558.49	3213.97	3107	3092.27	IFI16
ENSG00000101842	1.06609	6.26657e-08	3.79606e-07	253.448	199.442	267.522	114.188	119.919	110.231	VSIG1
ENSG00000020181	1.06568	4.29967e-23	1.01499e-21	3847.18	4467.36	3908.44	1736.49	1920.26	2175.61	ADGRA2
ENSG00000164323	1.06566	9.89341e-25	2.54279e-23	2290.29	2211.17	2553.11	1148.84	1210.09	1018.6	CFAP97
ENSG00000170915	1.06536	1.02444e-07	6.02722e-07	289.654	358.718	477.253	178.245	174.428	183.995	PAQR8
ENSG00000253540	1.06517	0.00177974	0.00498509	56.4152	60.9405	73.6386	33.4209	34.2626	24.8641	FAM86HP
ENSG00000181031	1.06505	2.59629e-22	5.80722e-21	1401.12	1623.93	1377.69	668.418	686.81	745.924	RPH3AL
ENSG00000130813	1.06361	1.51976e-17	2.42656e-16	863.911	824.775	1010.43	403.836	436.07	448.383	C19orf66
ENSG00000110013	1.06352	1.44436e-17	2.31339e-16	1572.89	2021.43	2137.38	933	906.402	903.397	SIAE
ENSG00000140876	1.06312	0.0214308	0.0452753	46.311	30.4703	30.7604	13.9254	23.3609	14.9185	NUDT7
ENSG00000117114	1.06277	7.38501e-19	1.31001e-17	3620.68	3375.28	2671.5	1625.09	1538.7	1467.81	ADGRL2
ENSG00000154822	1.06257	1.37964e-14	1.72387e-13	680.351	570.625	645.037	338.386	275.658	293.397	PLCL2
ENSG00000196372	1.06245	5.67549e-30	1.88088e-28	1273.13	1258.28	1270.5	608.538	619.842	594.253	ASB13
ENSG00000110422	1.06071	7.04912e-29	2.23014e-27	2158.93	2189.7	2500.92	1093.14	1118.21	1073.3	HIPK3
ENSG00000244161	1.05921	1.53651e-10	1.28411e-09	271.13	271.462	284.301	133.684	135.493	128.465	FLNB-AS1
ENSG00000108932	1.05687	0.0134716	0.0301511	37.0488	40.1654	65.2494	18.103	31.1478	19.8913	SLC16A6
ENSG00000175265	1.05626	1.69064e-05	7.10133e-05	305.653	263.152	429.714	192.17	180.658	111.06	GOLGA8A
ENSG00000196139	1.0561	2.52259e-05	0.00010267	427.745	432.124	898.577	291.04	264.757	288.424	AKR1C3
ENSG00000139410	1.05603	1.04561e-12	1.10116e-11	490.055	448.051	431.578	211.666	197.789	244.497	SDSL
ENSG00000181381	1.0542	1.24849e-09	9.44619e-09	919.484	779.762	1265.84	520.809	478.119	430.15	DDX60L
ENSG00000108379	1.05388	0.000203319	0.000700904	154.089	127.421	143.549	93.3	40.4922	69.6196	WNT3
ENSG00000273151	1.05382	0.0162436	0.0354995	47.995	28.3928	54.0638	18.103	18.6887	24.8641	AC073957.3
ENSG00000177076	1.05113	8.74837e-07	4.49097e-06	198.716	168.972	192.02	73.8044	91.8862	101.943	ACER2
ENSG00000173210	1.04985	4.33474e-22	9.62551e-21	9512.28	11014.3	11739.3	4819.57	4902.67	5853.02	ABLIM3
ENSG00000186792	1.04916	2.23629e-20	4.44477e-19	1104.73	1238.2	1164.24	520.809	543.53	624.09	HYAL3
ENSG00000166669	1.04802	1.63741e-09	1.21845e-08	278.708	262.46	250.744	140.646	118.362	124.321	ATF7IP2
ENSG00000254122	1.04773	1.72214e-07	9.82692e-07	289.654	333.095	384.971	137.861	141.723	202.228	PCDHGB7
ENSG00000228451	1.04709	0.00289282	0.00772223	69.8875	49.8604	54.9959	29.2433	28.0331	27.3505	SDAD1P1
ENSG00000233822	1.04561	0.0077939	0.0185929	51.3631	58.863	41.0139	16.7104	31.1478	25.6929	HIST1H2BN
ENSG00000169242	1.04529	2.20922e-18	3.75813e-17	801.601	793.612	888.324	380.162	383.119	434.294	EFNA1
ENSG00000006757	1.04143	0.000407544	0.00131733	442.06	333.788	160.327	161.534	152.624	141.726	PNPLA4
ENSG00000110455	1.04127	6.91593e-06	3.1065e-05	207.137	186.977	308.536	119.758	109.017	111.889	ACCS
ENSG00000144824	1.04126	1.01117e-16	1.51934e-15	6564.37	7296.24	5121.14	3094.22	3267.41	2867.66	PHLDB2
ENSG00000151376	1.04072	7.6822e-29	2.42542e-27	1796.03	1741.65	1606.07	856.41	812.959	831.291	ME3
ENSG00000119138	1.0396	3.58442e-23	8.52704e-22	2445.22	2699.39	2220.34	1231	1252.14	1107.28	KLF9
ENSG00000137628	1.03941	3.46052e-09	2.45597e-08	380.592	318.553	450.221	187.992	172.871	195.598	DDX60
ENSG00000164938	1.03765	9.4343e-11	8.06462e-10	2115.99	1878.77	3074.18	1143.27	1093.29	1203.42	TP53INP1
ENSG00000272382	1.03746	0.00578128	0.0142847	50.5211	42.9354	53.1316	23.6731	20.2461	26.5217	AC025171.5
ENSG00000205356	1.03642	4.07523e-25	1.07811e-23	4956.96	4906.41	5079.2	2226.67	2270.68	2774.84	TECPR1
ENSG00000072954	1.03547	0.005989	0.014746	89.2539	62.3256	158.463	65.4492	38.9348	46.4131	TMEM38A
ENSG00000166801	1.03288	6.19684e-22	1.36615e-20	1222.61	1175.18	1178.22	648.922	555.989	546.182	FAM111A
ENSG00000168283	1.03039	1.30275e-30	4.51229e-29	2786.24	3028.33	2676.16	1407.85	1437.47	1318.63	BMI1
ENSG00000153048	1.02843	4.88557e-27	1.39598e-25	3501.95	3580.26	3081.63	1704.46	1540.26	1733.86	CARHSP1
ENSG00000005884	1.02784	3.65216e-20	7.09352e-19	12281.7	12993.5	12208.2	5384.94	5734.32	7252.04	ITGA3
ENSG00000106125	1.02759	0.00199824	0.00553549	64.8354	60.248	62.453	25.0657	31.1478	34.8098	MINDY4
ENSG00000164211	1.02724	2.87372e-31	1.03024e-29	4300.19	4921.64	4454.67	2294.9	2315.84	2107.65	STARD4
ENSG00000129465	1.02609	0.000950171	0.00282547	115.357	163.431	78.2992	59.8791	59.1809	57.1875	RIPK3
ENSG00000196787	1.02577	0.00126278	0.00365174	71.5716	72.0206	62.453	36.206	37.3774	29.0082	HIST1H2AG
ENSG00000258920	1.02537	7.48548e-05	0.00027939	105.252	96.2584	117.449	54.3089	52.9513	49.7283	FOXN3-AS1
ENSG00000162572	1.02514	0.00650846	0.0158845	51.3631	42.2429	69.91	25.0657	29.5905	25.6929	SCNN1D
ENSG00000068001	1.02503	6.04915e-23	1.40634e-21	21614.6	21674.8	19305.4	9854.98	9160.58	11731.7	HYAL2
ENSG00000178773	1.02458	1.47688e-07	8.50968e-07	1349.76	1896.77	993.655	687.913	783.368	617.459	CPNE7
ENSG00000141337	1.02402	9.80629e-12	9.25385e-11	396.591	426.584	480.049	218.628	194.674	224.606	ARSG
ENSG00000113448	1.02334	6.30119e-18	1.03407e-16	1188.93	1008.98	1235.08	589.043	524.841	571.875	PDE4D
ENSG00000185614	1.01998	2.79185e-07	1.55042e-06	236.607	209.829	266.59	132.291	121.477	100.285	FAM212A
ENSG00000198839	1.01835	4.35185e-18	7.25812e-17	1047.47	1034.6	1185.67	570.94	563.776	484.022	ZNF277
ENSG00000251867	1.0148	0.00504572	0.0126464	49.6791	73.4057	68.0458	25.0657	43.607	27.3505	AC009812.1
ENSG00000104883	1.01447	0.0016705	0.00470107	75.7816	72.7131	83.892	40.3836	49.8366	27.3505	PEX11G
ENSG00000230747	1.01368	0.00696476	0.0168401	42.1009	49.8604	60.5887	22.2806	29.5905	24.0353	AC021188.1
ENSG00000137198	1.01325	4.30313e-16	6.10798e-15	1085.36	981.281	1266.77	545.874	527.956	573.533	GMPR
ENSG00000118689	1.01137	1.78341e-28	5.40803e-27	1441.54	1403.71	1413.11	686.521	733.532	694.538	FOXO3
ENSG00000100034	1.01059	1.05316e-25	2.86519e-24	18677.7	18490.6	20161.1	8793.87	8888.04	10759.5	PPM1F
ENSG00000011105	1.00983	3.13109e-23	7.47176e-22	4063.58	4258.22	4511.53	2005.25	1951.41	2404.36	TSPAN9
ENSG00000188641	1.00956	1.3379e-28	4.11397e-27	1809.5	1881.54	1917.4	873.12	926.649	980.476	DPYD
ENSG00000123609	1.00656	1.80736e-10	1.49904e-09	1348.91	1373.24	909.763	619.679	630.744	561.101	NMI
ENSG00000099875	1.00367	3.5638e-20	6.93946e-19	12250.5	11879.9	9564.63	5471.28	5245.3	6082.6	MKNK2
ENSG00000178425	1.00357	7.09676e-20	1.35607e-18	1791.81	1689.02	2081.45	933	973.37	871.073	NT5DC1
ENSG00000104154	1.00353	1.46156e-05	6.20538e-05	166.72	243.762	166.852	87.7298	101.231	99.4565	SLC30A4
ENSG00000102804	1.00124	5.50875e-25	1.44243e-23	4145.26	4818.46	4060.37	2193.25	2030.84	2278.38	TSC22D1
ENSG00000198873	1.00067	1.00598e-27	2.96843e-26	2094.1	2121.84	1898.76	977.561	1034.11	1043.46	GRK5
ENSG00000151967	1.00059	4.66588e-06	2.14801e-05	234.923	177.282	257.269	129.506	107.46	98.6277	SCHIP1
ENSG00000101353	-1.00032	0.000107092	0.00038865	68.2035	56.093	47.5388	129.506	102.788	111.889	MROH8
ENSG00000125885	-1.00273	1.3609e-10	1.14233e-09	568.362	501.374	370.057	1040.22	967.141	883.506	MCM8
ENSG00000167552	-1.00444	8.72173e-22	1.89825e-20	12024	12612.6	15600.2	26204.8	26253	28253.9	TUBA1A
ENSG00000027869	-1.00446	0.0136151	0.0304268	51.3631	83.1007	20.5069	101.655	88.7714	121.834	SH2D2A
ENSG00000138650	-1.00629	2.16388e-30	7.3295e-29	1340.49	1391.94	1405.66	2819.89	2554.12	2929.82	PCDH10
ENSG00000213494	-1.00755	0.0014776	0.00420324	88.4119	42.2429	115.585	147.609	168.198	175.707	NA
ENSG00000151208	-1.00799	4.57949e-18	7.60472e-17	613.831	670.346	598.43	1159.98	1199.19	1421.4	DLG5
ENSG00000110031	-1.00883	5.25502e-06	2.40552e-05	164.194	166.894	285.233	373.2	383.119	477.391	LPXN
ENSG00000164611	-1.00904	2.93979e-15	3.92587e-14	2304.6	2344.13	1646.15	4302.94	4133.32	4238.51	PTTG1
ENSG00000100147	-1.01119	3.37664e-07	1.8504e-06	96.8321	96.2584	81.0956	172.675	190.002	190.625	CCDC134
ENSG00000106976	-1.01182	0.00101575	0.00300245	58.9413	76.8682	33.5568	118.366	116.804	109.402	DNM1
ENSG00000176678	-1.01277	2.2688e-11	2.06358e-10	197.032	243.762	190.155	420.546	436.07	421.033	FOXL1
ENSG00000058091	-1.01483	4.17411e-23	9.88387e-22	625.62	716.051	687.915	1306.2	1456.16	1343.49	CDK14
ENSG00000272173	-1.01573	0.0194865	0.0416551	23.5765	19.3902	13.982	50.1313	32.7052	33.1522	U47924.2
ENSG00000100626	-1.01583	0.00646693	0.0157957	23.5765	25.6227	27.0319	38.991	66.9679	48.8995	GALNT16
ENSG00000168505	-1.01613	5.28173e-13	5.69921e-12	266.078	280.465	228.373	536.127	478.119	552.813	GBX2
ENSG00000237172	-1.01709	0.000246335	0.000833466	39.5749	52.6305	44.7424	82.1597	104.345	91.9973	B3GNT9
ENSG00000141499	-1.01724	1.75069e-15	2.37302e-14	844.544	914.801	693.508	1499.76	1630.59	1834.14	WRAP53
ENSG00000273192	-1.0192	0.0230667	0.0483189	23.5765	18.0052	11.1856	32.0283	38.9348	36.4674	AL671710.1
ENSG00000257815	-1.01928	0.000710932	0.0021852	44.627	36.7028	53.1316	108.618	93.4435	71.2772	LINC01481
ENSG00000187699	-1.01961	0.00876647	0.0206498	26.1026	18.0052	28.8961	54.3089	56.0661	38.125	C2orf88
ENSG00000114107	-1.02052	1.98128e-05	8.21421e-05	152.405	85.8708	172.445	279.9	272.544	276.821	CEP70
ENSG00000176595	-1.02057	0.00308012	0.0081591	40.4169	29.7778	27.964	66.8418	49.8366	80.394	KBTBD11
ENSG00000168496	-1.02205	1.74385e-12	1.79341e-11	1977.9	1882.92	1280.75	3713.9	3368.64	3364.95	FEN1
ENSG00000244300	-1.0229	5.07144e-21	1.06161e-19	544.786	642.646	642.24	1200.37	1213.21	1301.22	GATA2-AS1
ENSG00000006740	-1.02346	0.0220297	0.0464127	21.0505	14.5426	14.9141	36.206	26.4757	38.9538	ARHGAP44
ENSG00000117877	-1.02381	6.09253e-32	2.23645e-30	874.015	903.028	837.056	1765.74	1822.15	1733.86	CD3EAP
ENSG00000197183	-1.02549	1.29182e-19	2.39392e-18	2765.19	3447.99	3337.97	5784.6	6450.72	7202.31	NOL4L
ENSG00000106366	-1.0258	6.76527e-18	1.10668e-16	125251	170548	151827	271082	307940	332382	SERPINE1
ENSG00000154920	-1.0259	6.67809e-06	3.00671e-05	160.825	180.052	94.1455	318.891	278.773	291.739	EME1
ENSG00000212232	-1.02676	0.00020674	0.000711738	62.3094	56.093	40.0818	108.618	124.591	92.8261	SNORD17
ENSG00000105967	-1.03031	0.0030497	0.00809455	47.153	27.0077	45.6746	90.5149	98.1157	57.1875	TFEC
ENSG00000005108	-1.03047	1.43738e-05	6.10775e-05	101.042	81.0232	151.938	225.591	219.592	232.894	THSD7A
ENSG00000065989	-1.03109	4.53188e-17	6.98165e-16	756.974	907.183	833.328	1460.77	1752.07	1888.02	PDE4A
ENSG00000066697	-1.03376	4.30742e-37	1.91574e-35	1265.55	1296.37	1387.95	2715.45	2725.44	2645.54	MSANTD3
ENSG00000143641	-1.03485	3.82889e-37	1.71284e-35	5262.61	5432.71	5450.19	10551.2	10487.5	12029.3	GALNT2
ENSG00000187266	-1.03758	4.2609e-08	2.62462e-07	106.936	101.106	120.245	197.74	228.937	243.669	EPOR
ENSG00000118515	-1.04039	2.31697e-27	6.72053e-26	8186.1	8679.87	10339.2	18453.9	18917.6	18578.5	SGK1
ENSG00000179855	-1.0441	0.000116456	0.000419292	51.3631	76.8682	106.263	149.001	157.297	174.878	GIPC3
ENSG00000131019	-1.04451	7.18899e-06	3.22161e-05	66.5194	56.7855	59.6566	132.291	126.149	119.348	ULBP3
ENSG00000174371	-1.04644	3.55112e-10	2.85578e-09	383.118	390.573	250.744	729.689	699.269	692.052	EXO1
ENSG00000105255	-1.0467	1.09217e-28	3.41309e-27	1100.52	1162.72	1277.96	2559.48	2443.55	2314.02	FSD1
ENSG00000172602	-1.04733	0.00191912	0.00533394	38.7328	26.3152	27.0319	72.4119	59.1809	58.8451	RND1
ENSG00000099860	-1.04837	2.37994e-38	1.11335e-36	1824.65	1890.54	1815.8	4070.38	3723.73	3651.71	GADD45B
ENSG00000176273	-1.04972	3.80765e-17	5.91343e-16	299.759	288.083	279.64	628.034	618.285	554.47	SLC35G1
ENSG00000172331	-1.05182	4.48194e-26	1.23467e-24	612.147	641.953	593.769	1345.19	1291.08	1202.6	BPGM
ENSG00000153246	-1.05237	4.2602e-27	1.21956e-25	1307.65	1266.59	1507.26	2978.64	2781.5	2701.9	PLA2R1
ENSG00000065802	-1.05556	8.38469e-30	2.75492e-28	1013.79	1012.44	908.83	1928.66	2044.86	2126.71	ASB1
ENSG00000182263	-1.05597	1.23261e-09	9.33524e-09	133.039	117.034	111.856	245.086	246.068	260.245	FIGN
ENSG00000166165	-1.06091	8.47674e-08	5.04723e-07	185.244	159.969	114.652	331.424	344.184	288.424	CKB
ENSG00000168994	-1.06153	2.9702e-34	1.18684e-32	1729.51	1641.24	1922.99	3704.15	3706.59	3632.65	PXDC1
ENSG00000067057	-1.06309	1.13458e-58	1.02406e-56	20588.2	21931	20355.9	44117	42988.7	44268.9	PFKP
ENSG00000145431	-1.06336	4.34548e-16	6.16239e-15	365.436	390.573	481.913	845.27	900.173	839.579	PDGFC
ENSG00000101911	-1.0651	1.19411e-16	1.77887e-15	1317.76	1456.34	1034.67	2775.33	2775.27	2430.05	PRPS2
ENSG00000101079	-1.06622	2.07409e-27	6.05035e-26	1146.83	1307.45	1299.39	2395.16	2741.01	2722.62	NDRG3
ENSG00000105497	-1.06661	5.22987e-32	1.93366e-30	1024.74	1009.67	1125.09	2250.34	2275.35	2093.56	ZNF175
ENSG00000121152	-1.06923	1.27812e-09	9.65607e-09	888.329	905.106	518.266	1613.95	1568.29	1672.53	NCAPH
ENSG00000243554	-1.06932	4.05057e-07	2.19231e-06	79.1497	76.1757	82.0278	154.572	190.002	154.986	AC004967.1
ENSG00000226950	-1.07188	4.15401e-42	2.19035e-40	2946.22	2736.78	2581.08	5826.37	5743.66	5804.12	DANCR
ENSG00000073146	-1.07214	1.16445e-07	6.80403e-07	225.661	197.364	358.872	537.519	568.448	533.75	MOV10L1
ENSG00000103257	-1.07238	2.47518e-19	4.53754e-18	3016.11	3869.72	3438.64	6262.24	7396.06	8051.01	SLC7A5
ENSG00000235034	-1.07279	0.000489405	0.0015583	39.5749	35.3178	30.7604	71.0194	65.4105	84.5381	C19orf81
ENSG00000145247	-1.07321	7.4457e-14	8.70783e-13	926.22	610.79	810.024	1735.1	1635.26	1564.78	OCIAD2
ENSG00000272716	-1.07625	0.0101226	0.0234801	26.9446	17.3127	15.8463	51.5239	37.3774	38.125	AL121658.1
ENSG00000144655	-1.07712	6.41836e-22	1.40892e-20	483.319	500.682	576.991	1111.24	1037.22	1137.95	CSRNP1
ENSG00000182022	-1.07732	5.23516e-05	0.000201374	76.6237	126.729	144.481	200.525	211.805	317.432	CHST15
ENSG00000075218	-1.07755	3.19932e-10	2.5837e-09	1197.35	1193.88	696.304	2159.82	2142.97	2217.88	GTSE1
ENSG00000087903	-1.0785	2.4534e-17	3.86896e-16	434.481	569.933	506.149	1066.68	990.502	1132.15	RFX2
ENSG00000040608	-1.07866	0.0141766	0.0315484	18.5244	18.0052	13.982	29.2433	32.7052	43.9266	RTN4R
ENSG00000183032	-1.07913	0.0143005	0.0318009	21.0505	11.0801	25.1676	40.3836	40.4922	38.9538	SLC25A21
ENSG00000180096	-1.07929	0.0104074	0.0240281	14.3143	33.2403	19.5748	43.1686	48.2792	51.3859	2001-09-01
ENSG00000099250	-1.08099	1.27153e-23	3.09687e-22	3441.33	3648.81	3959.7	6964.08	7456.8	8941.97	NRP1
ENSG00000170525	-1.08115	1.02229e-45	5.91926e-44	2344.18	2420.31	2527.01	4988.07	5059.97	5369.82	PFKFB3
ENSG00000101236	-1.08199	3.41414e-14	4.10876e-13	463.952	550.542	644.104	1082	1094.85	1326.09	RNF24
ENSG00000241360	-1.08253	2.28081e-11	2.07327e-10	298.074	231.297	234.898	623.856	473.447	520.489	PDXP
ENSG00000152284	-1.0839	1.88164e-13	2.12137e-12	474.898	592.093	547.163	927.429	1172.72	1317.8	TCF7L1
ENSG00000188483	-1.08868	1.91342e-29	6.20709e-28	525.419	536.692	523.859	1165.55	1105.75	1103.97	IER5L
ENSG00000147010	-1.08983	5.52171e-41	2.76879e-39	1428.06	1486.12	1568.78	3272.46	3203.56	3068.23	SH3KBP1
ENSG00000173156	-1.09013	0.00962968	0.0224761	30.3127	16.6201	52.1995	86.3373	54.5087	67.962	RHOD
ENSG00000088543	-1.0908	0.00040616	0.00131313	53.0472	42.9354	37.2854	75.197	126.149	84.5381	C3orf18
ENSG00000105649	-1.09097	0.00732691	0.0175938	13.4723	31.8553	33.5568	51.5239	52.9513	62.9891	RAB3A
ENSG00000157240	-1.09393	2.85682e-07	1.58306e-06	99.3582	122.574	167.784	307.751	261.642	261.073	FZD1
ENSG00000178401	-1.09428	0.0201995	0.0430056	14.3143	11.7726	30.7604	34.8134	43.607	41.4402	DNAJC22
ENSG00000170689	-1.09614	7.55155e-05	0.000281787	69.0455	60.248	119.313	157.357	205.576	166.59	HOXB9
ENSG00000198018	-1.09659	8.7303e-18	1.41604e-16	261.868	277.695	310.401	598.791	582.465	631.549	ENTPD7
ENSG00000186866	-1.09713	1.40845e-30	4.84558e-29	1076.94	1179.34	1208.05	2290.72	2470.02	2643.89	POFUT2
ENSG00000234753	-1.09742	0.00252717	0.00685347	34.5228	28.3928	27.0319	71.0194	80.9844	43.0978	FOXP4-AS1
ENSG00000165240	-1.09774	7.08985e-11	6.13574e-10	259.342	281.158	404.546	647.53	680.58	689.565	ATP7A
ENSG00000160867	-1.09834	3.05817e-07	1.68672e-06	117.883	99.7209	74.5707	200.525	204.018	221.291	FGFR4
ENSG00000130147	-1.09874	1.96056e-44	1.09791e-42	2838.44	3143.29	2862.58	6067.28	6414.9	6463.02	SH3BP4
ENSG00000165304	-1.1004	8.54446e-15	1.09164e-13	1044.1	1122.55	737.318	2115.26	2080.68	2038.03	MELK
ENSG00000205726	-1.10094	2.70341e-37	1.2129e-35	2301.24	2195.94	2156.03	4981.1	4950.95	4349.57	ITSN1
ENSG00000100196	-1.10177	3.66688e-30	1.22314e-28	949.797	914.108	1081.28	2154.25	2121.17	2042.17	KDELR3
ENSG00000131462	-1.10214	6.45659e-24	1.59276e-22	3144.1	3007.55	2383.47	6348.57	5900.96	6078.45	TUBG1
ENSG00000187498	-1.10489	1.30374e-15	1.77976e-14	11545.8	15590.4	14288.7	24647.9	29280.5	35163.7	COL4A1
ENSG00000006327	-1.105	2.51127e-47	1.56638e-45	3714.98	3489.54	3937.33	7859.48	7917.78	8177.81	TNFRSF12A
ENSG00000105281	-1.10539	2.57598e-22	5.77019e-21	5717.3	6827.42	5211.56	11551.1	12705.2	13949.6	SLC1A5
ENSG00000175701	-1.10755	9.43216e-15	1.20006e-13	604.569	481.292	424.121	1175.3	993.616	1084.91	SMIM37
ENSG00000071539	-1.10797	5.731e-15	7.42707e-14	1989.69	2096.91	1360.92	4060.64	3867.01	3821.62	TRIP13
ENSG00000089685	-1.10879	1.18903e-13	1.37177e-12	2523.53	2514.49	1601.41	4637.15	4849.72	4837.73	BIRC5
ENSG00000225032	-1.11043	1.41972e-10	1.19039e-09	151.563	178.667	195.748	349.527	342.626	437.609	AL162586.1
ENSG00000120053	-1.11161	9.41446e-47	5.64279e-45	1188.93	1198.04	1201.52	2643.03	2583.71	2530.34	GOT1
ENSG00000144712	-1.11308	0.00611774	0.0150434	21.0505	32.5478	66.1815	97.4776	63.8531	95.3125	CAND2
ENSG00000169258	-1.11313	8.45999e-16	1.17051e-14	244.185	265.23	264.726	498.528	551.317	619.946	GPRIN1
ENSG00000239127	-1.11335	0.0176296	0.0381096	17.6824	15.2351	11.1856	29.2433	26.4757	38.9538	SNORD125
ENSG00000183856	-1.11419	4.38421e-13	4.76426e-12	1108.1	1294.99	795.11	2136.15	2343.88	2448.29	IQGAP3
ENSG00000225554	-1.11479	0.00633614	0.0155158	26.9446	14.5426	19.5748	47.3462	42.0496	42.269	AL359764.1
ENSG00000175322	-1.11576	0.000656975	0.00203115	43.785	25.6227	32.6247	69.6268	82.5418	68.7908	ZNF519
ENSG00000162461	-1.11672	0.00174335	0.00489029	31.9967	24.9302	20.5069	57.094	49.8366	60.5027	SLC25A34
ENSG00000164741	-1.11693	6.79832e-31	2.39251e-29	1679.83	2091.37	1877.32	4041.14	4039.88	4173.03	DLC1
ENSG00000026559	-1.11699	6.63107e-07	3.47378e-06	133.881	274.925	234.898	424.724	489.021	484.022	KCNG1
ENSG00000143845	-1.11898	3.44173e-09	2.44604e-08	104.41	103.876	110.924	249.264	194.674	246.155	ETNK2
ENSG00000130508	-1.11957	0.00041953	0.00135294	7270.83	4796.99	3609.22	9892.58	11272.4	12897.9	PXDN
ENSG00000197932	-1.11996	4.27516e-08	2.63234e-07	83.3598	88.6408	82.9599	169.889	172.871	208.859	NA
ENSG00000196793	-1.12057	0.0153012	0.0336846	13.4723	18.0052	13.0499	38.991	24.9183	33.1522	ZNF239
ENSG00000128274	-1.12102	4.48447e-09	3.13341e-08	320.809	338.636	534.113	764.503	823.861	999.538	A4GALT
ENSG00000162512	-1.12126	5.21636e-12	5.06902e-11	776.341	781.147	1102.71	1587.49	1920.26	2269.27	SDC3
ENSG00000186871	-1.12282	1.75434e-07	1.00069e-06	277.024	282.543	152.87	533.342	573.12	451.698	ERCC6L
ENSG00000265666	-1.12302	1.56133e-11	1.44407e-10	138.933	164.124	140.752	359.274	306.806	304.171	RARA-AS1
ENSG00000171812	-1.12384	0.000460034	0.00147303	47.153	68.5581	29.8283	94.6925	112.132	112.717	COL8A2
ENSG00000008516	-1.12429	0.00335633	0.00880483	23.5765	33.9328	16.7784	54.3089	49.8366	58.8451	MMP25
ENSG00000256268	-1.12543	0.00298204	0.00793555	35.3648	22.1602	29.8283	45.9537	88.7714	56.3587	LINC02454
ENSG00000065328	-1.12578	1.35691e-10	1.1396e-09	602.043	622.563	362.6	1179.48	1158.7	1131.32	MCM10
ENSG00000102384	-1.12644	5.58363e-12	5.40537e-11	306.495	299.855	208.798	580.688	641.646	563.587	CENPI
ENSG00000161692	-1.12729	4.36995e-18	7.2804e-17	371.33	450.822	378.446	796.531	867.468	958.098	DBF4B
ENSG00000184307	-1.12767	0.00122729	0.00356253	53.0472	22.8527	35.4211	79.3746	79.427	82.8804	ZDHHC23
ENSG00000152137	-1.12861	1.24936e-18	2.16368e-17	384.802	375.338	471.66	841.092	889.271	954.783	HSPB8
ENSG00000115310	-1.13158	1.72283e-55	1.36969e-53	23271.7	24806.3	23162.6	49219.2	54149	52723.6	RTN4
ENSG00000164465	-1.13483	5.08757e-47	3.11011e-45	1706.77	1874.61	1796.22	4006.33	3800.04	4002.3	DCBLD1
ENSG00000100401	-1.13662	3.76889e-41	1.9023e-39	11635.9	12072.5	10129.5	24631.2	24377.9	25393.7	RANGAP1
ENSG00000256660	-1.13733	0.0190764	0.0409154	11.7883	13.8501	20.5069	26.4582	48.2792	27.3505	CLEC12B
ENSG00000115525	-1.13824	6.02717e-11	5.25758e-10	111.988	130.191	148.209	296.61	281.888	280.136	ST3GAL5
ENSG00000105997	-1.14185	3.10968e-17	4.8639e-16	468.162	576.165	586.312	1129.35	1384.52	1090.71	HOXA3
ENSG00000142178	-1.14417	1.39331e-23	3.38274e-22	374.698	416.889	444.628	875.906	953.124	903.397	SIK1
ENSG00000269131	-1.14572	4.19553e-13	4.56893e-12	177.666	181.437	178.038	430.294	425.168	338.981	NA
ENSG00000184441	-1.1489	0.00311363	0.00823432	21.8925	22.1602	27.0319	41.7761	43.607	69.6196	AP001062.1
ENSG00000260996	-1.14901	0.000198288	0.000685256	29.4706	39.4729	30.7604	69.6268	73.1974	78.7364	BX255925.1
ENSG00000205562	-1.14924	0.00455098	0.0115422	23.5765	15.2351	38.2175	50.1313	60.7383	58.0163	AL049775.1
ENSG00000126453	-1.15043	8.10094e-17	1.22343e-15	1219.24	1120.47	824.938	2524.67	2208.38	2296.62	BCL2L12
ENSG00000072818	-1.15116	0.00825743	0.0195739	16.8404	13.1576	23.3033	32.0283	38.9348	45.5842	ACAP1
ENSG00000186185	-1.15335	3.23629e-11	2.89717e-10	671.931	792.227	451.153	1307.59	1412.55	1544.06	KIF18B
ENSG00000137267	-1.15748	5.75353e-32	2.11708e-30	1072.73	979.204	956.369	2404.91	2055.76	2247.72	TUBB2A
ENSG00000147509	-1.159	1.59317e-14	1.98101e-13	157.457	157.891	152.87	367.63	353.528	327.378	RGS20
ENSG00000140993	-1.15998	0.00789845	0.0188248	15.1563	17.3127	13.982	40.3836	32.7052	31.4946	TIGD7
ENSG00000152229	-1.1604	1.26469e-22	2.87063e-21	511.105	464.672	540.638	1091.75	1258.37	1041.81	PSTPIP2
ENSG00000269399	-1.16101	0.00772502	0.0184487	17.6824	25.6227	15.8463	40.3836	62.2957	32.3234	AC008764.6
ENSG00000185020	-1.16284	0.00513906	0.0128599	26.1026	16.6201	48.471	71.0194	52.9513	77.0788	NA
ENSG00000198947	-1.16292	3.29969e-07	1.81276e-06	246.711	160.661	345.822	628.034	531.071	522.976	DMD
ENSG00000272599	-1.16609	1.32535e-09	1.0003e-08	83.3598	85.1783	89.4848	187.992	202.461	188.967	AC016394.2
ENSG00000179820	-1.167	1.92382e-23	4.62682e-22	2735.72	3447.99	3027.57	5921.07	7385.15	7378.85	MYADM
ENSG00000185697	-1.16739	4.55546e-09	3.18157e-08	144.827	134.346	106.263	295.218	336.397	240.353	MYBL1
ENSG00000134057	-1.16767	1.35756e-13	1.55567e-12	4700.99	4797.68	2865.38	9420.51	9272.71	9089.5	CCNB1
ENSG00000119403	-1.16826	2.42696e-27	7.02628e-26	2414.91	2731.94	2109.42	5167.7	5292.02	5850.53	PHF19
ENSG00000134668	-1.1696	1.62884e-50	1.12076e-48	1228.5	1202.88	1204.32	2638.86	2737.9	2798.04	SPOCD1
ENSG00000160233	-1.17191	4.28668e-09	3.00205e-08	250.921	187.669	292.69	428.901	555.989	654.756	LRRC3
ENSG00000134463	-1.17263	1.83465e-09	1.35341e-08	152.405	142.656	227.441	373.2	373.774	424.348	ECHDC3
ENSG00000152952	-1.17282	1.41938e-48	9.34717e-47	6321.87	5846.83	5892.02	12832.2	14581.9	13308.1	PLOD2
ENSG00000164932	-1.17445	3.06484e-08	1.9297e-07	132.197	198.749	114.652	364.845	323.938	322.405	CTHRC1
ENSG00000069667	-1.17627	8.02252e-06	3.55979e-05	98.5161	55.4005	114.652	220.021	186.887	196.427	RORA
ENSG00000110697	-1.17644	1.31875e-32	4.97172e-31	769.605	749.984	684.186	1577.74	1630.59	1769.5	PITPNM1
ENSG00000011332	-1.17869	1.32343e-06	6.58666e-06	74.9396	91.4108	57.7923	196.348	143.28	169.905	DPF1
ENSG00000135069	-1.18174	2.58573e-38	1.19865e-36	2196.83	2223.64	1862.4	4715.13	4851.28	4695.18	PSAT1
ENSG00000231607	-1.18324	2.6938e-06	1.28127e-05	79.9917	90.7183	50.3352	168.497	183.772	154.158	DLEU2
ENSG00000149380	-1.18524	8.90584e-22	1.93557e-20	457.216	453.592	535.045	1037.44	1018.53	1220.83	P4HA3
ENSG00000213420	-1.18619	0.00102433	0.00302332	44.627	47.0904	115.585	114.188	160.411	193.111	GPC2
ENSG00000168268	-1.18626	1.55192e-47	9.75929e-46	4666.47	5337.84	4825.66	11326.9	10728.9	11691.9	NT5DC2
ENSG00000181458	-1.18648	2.72756e-05	0.000110543	39.5749	45.0129	33.5568	93.3	82.5418	93.6549	TMEM45A
ENSG00000161267	-1.18678	1.43421e-09	1.07611e-08	183.56	258.997	337.432	644.744	576.235	553.641	BDH1
ENSG00000175344	-1.18944	0.0101751	0.0235806	10.1042	17.3127	27.0319	34.8134	38.9348	48.8995	CHRNA7
ENSG00000181544	-1.19364	1.23723e-08	8.17575e-08	95.9901	69.2506	84.8242	199.133	188.444	183.166	FANCB
ENSG00000272655	-1.19426	7.41069e-09	5.03362e-08	141.459	148.889	91.3491	268.76	299.019	308.315	POLR2J4
ENSG00000163975	-1.19541	3.24062e-09	2.30952e-08	76.6237	81.0232	73.6386	167.104	185.33	178.193	MELTF
ENSG00000205559	-1.19541	0.00756885	0.018118	21.0505	18.0052	10.2535	37.5985	43.607	33.1522	CHKB-AS1
ENSG00000243819	-1.19569	0.00854096	0.0201588	26.9446	16.6201	10.2535	36.206	45.1644	42.269	RN7SL832P
ENSG00000105270	-1.1964	6.17082e-08	3.74101e-07	243.343	367.721	216.255	467.892	663.449	765.815	CLIP3
ENSG00000175063	-1.19854	1.64308e-13	1.86337e-12	1334.6	1375.32	824.006	2714.05	2579.04	2822.08	UBE2C
ENSG00000087586	-1.19929	1.79095e-14	2.21258e-13	1713.51	1763.81	1077.55	3598.31	3488.56	3379.86	AURKA
ENSG00000164176	-1.20268	0.000155636	0.000547349	1865.07	2694.54	4015.63	6348.57	6916.38	6471.31	EDIL3
ENSG00000048342	-1.20948	8.29616e-07	4.27456e-06	245.869	164.124	395.225	619.679	675.908	562.758	CC2D2A
ENSG00000102879	-1.21083	7.95681e-09	5.3855e-08	87.5699	86.5633	67.1136	203.31	177.543	179.851	CORO1A
ENSG00000139116	-1.21121	3.05545e-12	3.06424e-11	315.757	209.829	225.576	641.959	563.776	533.75	KIF21A
ENSG00000237792	-1.2115	0.00201453	0.00557194	21.0505	22.8527	17.7105	57.094	35.82	49.7283	NA
ENSG00000040275	-1.21525	1.2913e-20	2.6174e-19	874.015	790.842	632.919	1924.49	1794.12	1624.46	SPDL1
ENSG00000141404	-1.21592	0.000289458	0.000963435	25.2605	33.2403	41.946	62.6641	98.1157	72.9348	GNAL
ENSG00000115902	-1.21844	1.7054e-14	2.1137e-13	178.508	195.287	159.395	364.845	425.168	450.87	SLC1A4
ENSG00000067798	-1.21844	3.27986e-05	0.000130853	202.084	114.264	71.7743	296.61	277.216	329.035	NAV3
ENSG00000178184	-1.2201	4.60623e-09	3.21556e-08	70.7295	85.1783	83.892	164.319	194.674	198.913	PARD6G
ENSG00000255121	-1.22157	0.0036891	0.00957793	20.2084	20.0827	14.9141	32.0283	42.0496	53.8723	AP003392.4
ENSG00000007264	-1.22196	6.95084e-12	6.65338e-11	109.462	131.576	112.788	298.003	281.888	250.299	MATK
ENSG00000079102	-1.22421	0.000233564	0.000794989	44.627	24.9302	28.8961	77.982	82.5418	69.6196	RUNX1T1
ENSG00000117399	-1.22938	3.45562e-14	4.15216e-13	3642.57	3788.01	2217.55	7618.57	7111.05	7896.85	CDC20
ENSG00000006576	-1.23623	1.00315e-31	3.64747e-30	538.892	532.537	570.466	1281.13	1398.54	1193.48	PHTF2
ENSG00000201512	-1.23632	0.0165527	0.0360517	9.2622	10.3876	15.8463	33.4209	20.2461	29.0082	SNORA71C
ENSG00000165752	-1.23749	1.58375e-34	6.4459e-33	893.381	759.679	870.613	2083.23	1988.79	1877.24	STK32C
ENSG00000123485	-1.23772	4.59208e-12	4.48795e-11	958.217	893.333	525.723	1866	1942.07	1804.31	HJURP
ENSG00000186193	-1.24243	3.44228e-18	5.77881e-17	1795.18	1926.55	1261.18	3620.6	3958.89	4214.47	SAPCD2
ENSG00000214274	-1.24581	0.000112251	0.000405741	25.2605	31.8553	27.0319	71.0194	63.8531	65.4756	ANG
ENSG00000008283	-1.24885	4.13958e-10	3.2976e-09	501.843	623.948	304.808	1141.88	1093.29	1170.27	CYB561
ENSG00000138448	-1.25065	1.24902e-54	9.53478e-53	6065.9	6720.08	6592.98	14921	16435.2	14765.2	ITGAV
ENSG00000187720	-1.25073	2.08227e-16	3.03999e-15	623.936	637.798	918.152	1562.43	1720.92	1894.65	THSD4
ENSG00000264462	-1.2513	0.00203742	0.00562471	32.8387	24.9302	15.8463	79.3746	43.607	53.0435	MIR3648-2
ENSG00000198108	-1.25387	4.16441e-10	3.31253e-09	126.303	173.819	225.576	424.724	440.742	387.88	CHSY3
ENSG00000121895	-1.2555	2.29327e-05	9.40352e-05	40.4169	37.3953	67.1136	122.543	123.034	99.4565	TMEM156
ENSG00000241749	-1.25956	0.00776069	0.0185252	24.4185	24.2377	8.3892	55.7015	32.7052	48.8995	RPSAP52
ENSG00000123136	-1.26034	1.48824e-34	6.08947e-33	4732.98	4501.29	3673.54	10732.3	9943.95	10250.7	DDX39A
ENSG00000100077	-1.261	6.26767e-07	3.29579e-06	91.78	165.509	216.255	378.77	415.824	340.639	GRK3
ENSG00000197472	-1.26355	8.20609e-07	4.23526e-06	53.0472	47.7829	47.5388	105.833	141.723	110.231	ZNF695
ENSG00000268895	-1.26477	1.96484e-05	8.15706e-05	47.995	34.6253	70.8422	115.581	133.936	116.861	A1BG-AS1
ENSG00000224124	-1.26566	0.0234558	0.0490402	12.6303	7.61757	7.45707	22.2806	21.8035	22.3777	POM121L10P
ENSG00000266835	-1.2661	0.00310221	0.00820696	21.0505	16.6201	13.0499	45.9537	45.1644	32.3234	GAPLINC
ENSG00000154262	-1.26694	6.54593e-19	1.16386e-17	218.925	207.752	209.73	526.379	559.104	451.698	ABCA6
ENSG00000124225	-1.26719	1.64991e-29	5.38644e-28	1081.15	1312.3	1323.63	2695.95	2999.54	3246.43	PMEPA1
ENSG00000122863	-1.26761	4.89061e-19	8.73591e-18	652.564	937.653	912.559	1860.43	1942.07	2220.37	CHST3
ENSG00000197927	-1.26801	7.68096e-16	1.06754e-14	136.407	132.961	142.616	352.312	330.167	310.802	C2orf27A
ENSG00000101441	-1.26909	5.3162e-05	0.000204082	61.4673	81.7157	35.4211	116.973	137.051	177.364	CST4
ENSG00000101057	-1.27143	7.57882e-14	8.85677e-13	2924.33	3238.16	1780.38	6446.05	6055.14	6678.51	MYBL2
ENSG00000003989	-1.27339	3.79347e-27	1.09002e-25	2323.13	3067.8	3032.23	7037.88	7154.66	6176.25	SLC7A2
ENSG00000153208	-1.27361	4.52844e-06	2.09039e-05	94.3061	45.0129	74.5707	171.282	151.067	190.625	MERTK
ENSG00000129295	-1.27449	0.000721654	0.00221461	53.8892	46.3979	16.7784	90.5149	102.788	91.9973	LRRC6
ENSG00000184988	-1.27567	1.7303e-11	1.59075e-10	112.83	129.499	105.331	239.516	280.331	320.747	TMEM106A
ENSG00000127080	-1.27651	1.26361e-27	3.71435e-26	392.381	369.798	328.111	906.541	900.173	840.408	IPPK
ENSG00000065717	-1.27724	2.12105e-25	5.66992e-24	421.851	531.845	530.384	1126.56	1203.86	1264.76	TLE2
ENSG00000233251	-1.28196	1.67281e-06	8.21099e-06	89.2539	68.5581	154.734	253.442	261.642	241.182	AC007743.1
ENSG00000269430	-1.28212	8.99478e-11	7.70608e-10	181.876	163.431	235.83	382.948	443.857	577.677	NA
ENSG00000167393	-1.28256	2.75443e-36	1.19728e-34	622.252	606.635	719.607	1548.5	1596.33	1588.82	PPP2R3B
ENSG00000070610	-1.28501	6.92891e-57	5.8416e-55	1423.01	1515.2	1547.34	3555.15	3561.76	3806.7	GBA2
ENSG00000156711	-1.28586	5.06509e-05	0.000195292	27.7866	30.4703	41.946	73.8044	73.1974	94.4837	MAPK13
ENSG00000100092	-1.2874	1.93166e-06	9.39739e-06	47.995	97.6434	72.7064	153.179	190.002	191.454	SH3BP1
ENSG00000197301	-1.28823	0.000926248	0.00276236	23.5765	18.0052	29.8283	76.5895	43.607	53.0435	AC090673.1
ENSG00000129195	-1.28951	1.0369e-12	1.09274e-11	710.663	742.367	414.8	1580.53	1420.34	1569.76	PIMREG
ENSG00000111817	-1.28973	9.55456e-24	2.3382e-22	516.157	574.088	697.236	1481.66	1548.05	1341.01	DSE
ENSG00000188229	-1.29035	2.62066e-21	5.61611e-20	18663.3	17990.6	12278.1	39996.4	38294.7	41395.5	TUBB4B
ENSG00000232533	-1.29154	4.67414e-23	1.09664e-21	264.394	316.475	258.201	708.801	657.22	692.052	AC093673.1
ENSG00000177989	-1.29198	0.00413782	0.0105977	13.4723	11.7726	24.2355	45.9537	35.82	38.125	ODF3B
ENSG00000225151	-1.29226	2.13606e-08	1.36509e-07	63.9934	78.9457	65.2494	137.861	186.887	185.652	GOLGA2P7
ENSG00000004777	-1.29608	1.95237e-05	8.11186e-05	64.8354	58.1705	30.7604	107.225	127.706	143.383	ARHGAP33
ENSG00000049246	-1.30055	0.000136512	0.000484982	33.6807	22.1602	39.1496	93.3	76.3122	63.8179	PER3
ENSG00000033122	-1.30137	2.20191e-05	9.06765e-05	25.2605	38.0878	37.2854	89.1223	80.9844	78.7364	LRRC7
ENSG00000239322	-1.30541	4.64606e-06	2.13953e-05	42.1009	33.2403	34.489	96.085	82.5418	91.9973	ATP6V1B1-AS1
ENSG00000123975	-1.30566	3.6137e-20	7.02771e-19	3523.85	2875.29	2189.58	6998.89	7316.63	6920.52	CKS2
ENSG00000178922	-1.30602	2.61689e-46	1.52675e-44	1096.31	1244.43	1281.68	3030.16	3049.37	2880.92	HYI
ENSG00000105767	-1.3067	2.5676e-07	1.43367e-06	50.5211	42.2429	49.4031	105.833	116.804	126.807	CADM4
ENSG00000171017	-1.30813	0.0196768	0.0420443	12.6303	12.4651	7.45707	32.0283	14.0165	33.981	LRRC8E
ENSG00000076382	-1.30917	2.96015e-15	3.94961e-14	1229.35	1266.59	741.979	2641.64	2655.35	2732.57	SPAG5
ENSG00000176406	-1.31209	2.7476e-05	0.000111121	49.6791	33.9328	27.964	84.9447	85.6566	105.258	RIMS2
ENSG00000161888	-1.31222	2.34624e-16	3.40469e-15	672.773	594.863	409.207	1441.28	1311.32	1414.77	SPC24
ENSG00000005513	-1.31223	0.00552983	0.0137231	22.7345	17.3127	7.45707	40.3836	40.4922	38.125	SOX8
ENSG00000273066	-1.31235	7.96606e-06	3.53986e-05	35.3648	33.2403	33.5568	93.3	71.6401	87.8533	AL355987.4
ENSG00000082126	-1.31709	2.70949e-07	1.50741e-06	72.4136	45.0129	58.7244	128.113	163.526	145.87	MPP4
ENSG00000131470	-1.31757	2.30107e-17	3.63997e-16	236.607	202.904	166.852	504.098	515.497	494.796	PSMC3IP
ENSG00000271869	-1.31792	0.00280261	0.00750756	17.6824	17.3127	13.982	54.3089	40.4922	29.0082	AC026979.2
ENSG00000176274	-1.31855	2.71274e-11	2.44561e-10	101.884	78.2532	82.0278	213.058	230.494	210.516	NA
ENSG00000003096	-1.32122	1.01819e-41	5.19041e-40	976.741	1092.77	964.759	2520.49	2716.09	2358.78	KLHL13
ENSG00000112149	-1.32402	0.0150702	0.0332668	11.7883	18.0052	5.5928	34.8134	32.7052	23.2065	CD83
[truncated: 771 more rows]

## Sheet: CCM3neg. co-cult. vs mono-cult.
Significantly deregulated genes_CCM3_negative in co-culture vs. CCM3_negative in mono-culture
[truncated: 120 more rows]

[truncated: 3 more sheets: CCM3pos. co-cult. vs mono-cult., Norm. Spot Intensities OR10 h, Multiple t test MAPK array]
